# Supplementary material for: Healthy Oral Lifestyle Behaviours Are Associated with Favourable Composition and Function of the Oral Microbiota
Source: Microorganisms. 2021 Aug 6;9(8):1674. doi: 10.3390/microorganisms9081674 (PMC8401320; doi:10.3390/microorganisms9081674)
Supplement: Supplementary file 1 [file microorganisms-09-01674-s001.zip]

Archive with 6 entries (5 files):
- microorganisms-1285633-supplementary/
- microorganisms-1285633-supplementary/Table S1 .xlsx
- microorganisms-1285633-supplementary/Table S2.xlsx
- microorganisms-1285633-supplementary/Table S3 .xlsx
- microorganisms-1285633-supplementary/Table S4.pdf
- microorganisms-1285633-supplementary/Table S5 .xlsx
