# Supplementary material for: Healthy Oral Lifestyle Behaviours Are Associated with Favourable Composition and Function of the Oral Microbiota
Source: Microorganisms. 2021 Aug 6;9(8):1674. doi: 10.3390/microorganisms9081674 (PMC8401320; doi:10.3390/microorganisms9081674)
Supplement: Supplementary file 1 [file microorganisms-09-01674-s001.zip › microorganisms-1285633-supplementary/Table S1 .xlsx]

## Sheet: Table S1 
Table S1. List of questions asked in the questionnaire with response options, codings and short labels used in main text figures. This describes all 17 traits used, except for overweight based on BMI < or > of 25 (weight/[height]2).
Lifestyle trait	Options	Frequency	Qualitative scoring			Short label
What is the highest level of education you have completed?	elementary school	35.7%		low		education
(2.2% missing)	upper secondary school	31.2%
	vocational school	2.0%		high
	university	28.7%
How do you think your state of health has been in the past year?	very good	39.9%
(2.5% missing)	pretty good	43.4%
	all right	11.2%
	not so good	2.0%
	bad	1.0%
How do you think your health has been in the last month?	good	88.3%
(1.7% missing)	not good	10.0%
Have you been sick in the last week?	yes	15.5%		yes
1% missing)	no	83.5%		no
Do you smoke?	yes	2.0%		ever		smoke
(0% missing)	previously	4.5%
	no	93.5%		never
Do you use snuff (Swedish snus)?	yes	9.5%		ever		snuff
(0% missing)	previously	3.5%
	no	87.0%		never
Select the option that best describes your work	sitting	43.9%	non-physical			work-load
(1.5% missing)	mostly sitting	30.4%
	occasionally physically demanding	15.5%	physical
	physically demanding	8.7%
How often do you exercise in exercise clothes?	never	9.7%		<1x week		leisure-time
(0% missing)	sometime	23.7%
	1-2 times per week	19.7%		>1x week
	2-3 times per week	21.2%
	>3 times per week	25.7%
When did you last eat or drink something? (this is in relation to sampling)	<30 min ago	19.5%		<2h		time-eat
(0.5% missing)	30-60 min ago	17.2%
	1-2h ago	33.9%
	>2h ago	28.9%		>2h
How often do you brush your teeth?	never	0.2%		<1x day		brush
(0.5% missing)	a few times per months	1.0%
	3-4 times per week	9.0%
	1 time a day	84.5%		>1x a day
	2 times a day	4.2%
	>2 times a day	0.5%
Do you use floss or use toothpick to clean between your teeth?	yes	50.6%%		yes		floss
(1.2% missing)	no	46.9%		no
	don´t know	1.2%		not included
Does it bleed from your gums when you clean your teeth?	yes	19.5%		yes		bleeding
(0.5% missing)	no	73.3%		no
	don´t know	6.7%		not included
Do you use fluoride toothpaste?	yes	75.1%		yes		fluoride-toothpaste
(0.2% missing)	no	4.5%		no
	don´t know	20.2%		not included
Do you use any other fluoride?	yes	15.6%		yes		other-fluoride
(0% missing)	no	84.4%		no
Are you using mouthwash?	yes	25.4%		yes		rinse
(0.7% missing)	no	73.8%		no
Do you think cavities in your teeth is a disease?	yes	37.7%		yes		caries-a-disease
(0.5% missing)	no	44.1%		no
	don´t know	17.7%		not included
Sugar intake g/day, mean (95% CI)	estimated glucose, fructose and sucrose intake	56.2 (54.3, 58.1)		Low vs high tertilea		sugar
(0.2% missing)
Sucrose intake, g/day, mean (95% CI)	estimated sucrose intake	31.2 (29.9, 32.4)		Low vs high tertilea		sucrose
(0.2% missing)
Healthy diet score, mean (95% CI)	calculated according to1	11.9 (11.5, 12.3)		Low vs high tertilea		diet score
(2.5% missing)
a stratified for gender and age (based on subgroups < vs >25 year). Healthy diet score was calculated as described previously1. Mean (95%CI) of; low tertile sugar intake (37.1 (35.9, 38.3)) and high tertile sugar intake (75.6 (75.2, 80.1)), low tertile sucrose intake (19.4 (18.7, 20.1)) and high tertile sucrose intake (44.7 (42.9, 46.5)), low tertile heathy diet score (7.7 (7.4, 8.0) and high ter…
1Nettleton, J.A.; Hivert, M.F.; Lemaitre, R.N.; McKeown, N.M.; Mozaffarian, D.; Tanaka, T.; Wojczynski, M.K.; Hruby, A.; Djoussé, L.; Ngwa, J.S.; Follis, J.L.; Dimitriou, M.; Ganna, A.; Houston, D.K.; Kanoni, S.; Mikkilä, V.; Manichaikul, A.; Ntalla, I.; Renström, F.; Sonestedt, E.; van Rooij, F.J.; Bandinelli, S.; de Koning, L.; Ericson, U.; Hassanali, N.; Kiefte-de Jong, J.C.; Lohman, K.K.; Rai…
