# Supplementary material for: Healthy Oral Lifestyle Behaviours Are Associated with Favourable Composition and Function of the Oral Microbiota
Source: Microorganisms. 2021 Aug 6;9(8):1674. doi: 10.3390/microorganisms9081674 (PMC8401320; doi:10.3390/microorganisms9081674)
Supplement: Supplementary file 1 [file microorganisms-09-01674-s001.zip › microorganisms-1285633-supplementary/Table S2.xlsx]

## Sheet: Table S2
Table S2. List of bacterial species prevalence and relative abundance of species present in at least 10% of the participants. Detection prevalence (% carrier) and mean relative abundance presented as % of all reads in the sample and standardized logarithmically transformed values as used in the models. Taxonomy is shown at the species level with species/phylotype names assigned from the eHOMD dat…
	Prevalence		Relative abundance
Species/phylotype	% carrier		% of all sample reads	log transformed standardized reads
Abiotrophia defectiva	48.9		0.114945	0.7745
Absconditabacteria (SR1) [G-1] bacterium HMT 345	27.9		0.031828	0.4031
Absconditabacteria (SR1) [G-1] bacterium HMT 874	15.5		0.009812	0.2022
Absconditabacteria (SR1) [G-1] bacterium HMT 875	42.9		0.118828	0.698
Actinomyces dentalis	12		0.012615	0.1696
Actinomyces gerencseriae	12.7		0.018327	0.1985
Actinomyces graevenitzii	97.8		0.942695	1.9327
Actinomyces massiliensis	29.9		0.035653	0.4544
Actinomyces naeslundii	52.4		0.159617	0.9144
Actinomyces odontolyticus	61.8		0.219804	1.1097
Actinomyces oris	54.9		0.177607	0.9779
Actinomyces sp. HMT 169	61.1		0.184034	1.0835
Actinomyces sp. HMT 170	11.2		0.016726	0.1735
Actinomyces sp. HMT 171	23.2		0.060159	0.3991
Actinomyces sp. HMT 172	78.6		0.818747	1.6242
Actinomyces sp. HMT 178	11.2		0.012158	0.1704
Actinomyces sp. HMT 180	98.8		1.50666	2.1366
Actinomyces HMT 181	69.3		0.184842	1.2206
Actinomyces sp. HMT 448	29.9		0.041266	0.4168
Aggregatibacter aphrophilus	17.7		0.034205	0.2821
Aggregatibacter paraphrophilus	20.9		0.028749	0.3245
Aggregatibacter segnis	47.4		0.076033	0.7343
Aggregatibacter sp. HMT 458	76.3		0.217529	1.335
Aggregatibacter sp. HMT 513	19.7		0.020909	0.2844
Aggregatibacter sp. HMT 898	11.2		0.01071	0.1672
Alloprevotella rava	58.1		0.125598	0.9027
Alloprevotella sp. HMT 308	81.5		0.930741	1.663
Alloprevotella sp. HMT 473	71.8		0.521049	1.3331
Alloprevotella sp. HMT 914	47.6		0.40508	0.938
Alloprevotella tannerae	70.8		0.172677	1.1491
Alloscardovia omnicolens	17.2		0.014493	0.2269
Atopobium parvulum	98.8		0.68151	1.9301
Atopobium rimae	30.4		0.04432	0.4781
Bacteroidales [G-2] bacterium HMT 274	67.3		0.06667	0.9584
Bacteroidetes [G-5] bacterium HMT 511	27.2		0.012477	0.3361
Bergeyella sp. HMT 206	36.2		0.093443	0.5827
Bergeyella sp. HMT 322	97.5		0.190634	1.6772
Bergeyella sp. HMT 907	13.2		0.006202	0.1726
Bergeyella sp. HMT 931	28.4		0.013293	0.3689
Butyrivibrio sp. HMT 455	57.9		0.046607	0.8062
Campylobacter concisus	99.5		0.524074	1.9177
Campylobacter gracilis	57.4		0.077656	0.8951
Campylobacter rectus	66.3		0.077626	1.0235
Campylobacter sp. HMT 044	33.9		0.037361	0.5106
Capnocytophaga gingivalis	70.3		0.098625	1.1375
Capnocytophaga granulosa	62.3		0.092612	1.015
Capnocytophaga haemolytica	15.7		0.005178	0.188
Capnocytophaga leadbetteri	79.8		0.141219	1.3154
Capnocytophaga sp. HMT 323	11.5		0.008537	0.1614
Capnocytophaga sp. HMT 326	48.6		0.030113	0.6765
Capnocytophaga sp. HMT 332	18.5		0.01124	0.2533
Capnocytophaga sp. HMT 336	29.2		0.027227	0.4382
Capnocytophaga sp. HMT 338	11		0.002107	0.1221
Capnocytophaga sp. HMT 412	11.2		0.00579	0.1522
Capnocytophaga sp. HMT 864	15.5		0.012585	0.2292
Capnocytophaga sputigena	77.3		0.127162	1.2469
Cardiobacterium hominis	81.8		0.085093	1.2114
Cardiobacterium valvarum	33.4		0.021764	0.4537
Catonella morbi	90.5		0.161855	1.5339
Catonella sp. HMT 164	18.2		0.017755	0.2806
Corynebacterium durum	81		0.118656	1.2925
Corynebacterium matruchotii	82		0.279833	1.3847
Cryptobacterium curtum	10.7		0.003004	0.1128
Dialister invisus	68.1		0.063692	0.9876
Dialister pneumosintes	19		0.006455	0.2248
Eikenella corrodens	22.4		0.014347	0.3159
Filifactor alocis	19		0.009046	0.2318
Fusobacterium hwasookii	17.5		0.018732	0.2541
Fusobacterium nucleatum subsp. animalis	56.4		0.180503	1.0101
Fusobacterium nucleatum subsp. polymorphum	73.3		0.297465	1.3556
Fusobacterium nucleatum subsp. vincentii	53.1		0.154413	0.9354
Fusobacterium periodonticum	98		2.30637	2.1838
Fusobacterium sp. HMT 203	19.2		0.032269	0.2985
Fusobacterium sp. HMT 204	26.7		0.033281	0.4188
Fusobacterium sp. HMT 248	19.5		0.024308	0.2886
Gemella haemolysans	96		0.979138	1.9612
Gemella morbillorum	78.8		0.162296	1.3055
Gemella sanguinis	99.5		1.8146	2.1917
Granulicatella adiacens	100		2.18943	2.2486
Granulicatella elegans	61.8		0.139887	1.0236
Haemophilus haemolyticus	60.1		0.146104	1.0178
Haemophilus parahaemolyticus	45.1		0.181873	0.8059
Haemophilus parainfluenzae	100		8.20142	2.5041
Haemophilus paraphrohaemolyticus	24.2		0.086505	0.4209
Haemophilus pittmaniae	51.1		0.320183	0.9509
Haemophilus sp. HMT 036	72.6		0.242888	1.2518
Haemophilus sp. HMT 908	45.4		0.084069	0.7216
Haemophilus sputorum	46.9		0.227065	0.8866
Johnsonella ignava	13.5		0.005157	0.1608
Kingella denitrificans	23.2		0.025852	0.3524
Kingella oralis	79.6		0.091817	1.2005
Kingella sp. HMT 459	12.5		0.005011	0.1567
Lachnoanaerobaculum orale	76.8		0.178235	1.3254
Lachnoanaerobaculum umeaense	94.3		0.20694	1.6305
Lachnospiraceae [G-2] bacterium HMT 096	30.7		0.027518	0.4352
Lachnospiraceae [G-3] bacterium HMT 100	35.9		0.02456	0.4704
Lautropia mirabilis	89.8		0.253637	1.4801
Leptotrichia buccalis	31.4		0.057302	0.5159
Leptotrichia goodfellowii	30.2		0.015113	0.3949
Leptotrichia hofstadii	48.4		0.069026	0.7736
Leptotrichia hongkongensis	71.1		0.101087	1.1171
Leptotrichia shahii	31.9		0.038038	0.4771
Leptotrichia sp. HMT 212	31.2		0.038483	0.4893
Leptotrichia sp. HMT 215	83.8		0.224997	1.4649
Leptotrichia sp. HMT 218	27.9		0.098159	0.4641
Leptotrichia sp. HMT 219	10.7		0.005642	0.139
Leptotrichia sp. HMT 221	74.8		0.328265	1.3045
Leptotrichia sp. HMT 225	19.2		0.03046	0.3128
Leptotrichia sp. HMT 392	20.7		0.02287	0.3151
Leptotrichia sp. HMT 417	90		0.56691	1.7185
Leptotrichia sp. HMT 498	16.2		0.017957	0.2422
Leptotrichia wadei	30.2		0.055181	0.5051
Megasphaera micronuciformis	82.8		0.21878	1.4029
Mogibacterium diversum	88.8		0.152371	1.3896
Neisseria bacilliformis	18		0.017097	0.2601
Neisseria cinerea	19.5		0.018903	0.2936
Neisseria elongata	71.6		0.139886	1.1245
Neisseria flavescens	67.3		1.77438	1.4338
Neisseria oralis	29.4		0.044148	0.4191
Neisseria perflava	75.1		1.67908	1.5081
Neisseria sicca	68.8		0.559319	1.3224
Neisseria subflava	49.6		0.518728	0.926
Olsenella sp. HMT 807	17		0.005806	0.1964
Oribacterium asaccharolyticum	75.1		0.123907	1.2151
Oribacterium parvum	56.9		0.084267	0.9203
Oribacterium sinus	97.5		0.372347	1.7963
Oribacterium sp. HMT 078	20		0.010252	0.2626
Ottowia sp. HMT 894	14.5		0.005862	0.1723
Parvimonas micra	37.7		0.023503	0.518
Parvimonas sp. HMT 393	42.9		0.069328	0.6687
Peptidiphaga gingivicola	14.2		0.008331	0.1762
Peptidiphaga sp. HMT 183	56.6		0.072429	0.82
Peptococcus sp. HMT 167	27.7		0.010399	0.3349
Peptococcus sp. HMT 168	61.8		0.074363	0.9612
Peptostreptococcaceae [XI][G-1] sulci	92		0.267285	1.622
Peptostreptococcaceae [XI][G-2] bacterium HMT 091	19		0.005333	0.214
Peptostreptococcaceae [XI][G-5] bacterium HMT 493	16.7		0.013074	0.2359
Peptostreptococcaceae [XI][G-7] bacterium HMT 922	26.4		0.018079	0.3742
Peptostreptococcaceae [XI][G-7] yurii	25.4		0.012028	0.3208
Peptostreptococcaceae [XI][G-9] brachy	55.6		0.024174	0.7091
Peptostreptococcus stomatis	93		0.380136	1.6823
Porphyromonas catoniae	22.9		0.024202	0.3485
Porphyromonas endodontalis	52.1		0.057347	0.7591
Porphyromonas pasteri	94.5		3.03517	2.1281
Porphyromonas sp. HMT 275	30.2		0.023731	0.4393
Porphyromonas sp. HMT 278	30.2		0.037564	0.4528
Porphyromonas sp. HMT 284	43.9		0.049096	0.6823
Porphyromonas sp. HMT 930	43.9		0.08697	0.6884
Prevotella denticola	56.9		0.076891	0.8757
Prevotella histicola	86.3		2.06281	1.8756
Prevotella intermedia	19		0.025824	0.2885
Prevotella loescheii	14		0.009718	0.198
Prevotella maculosa	29.2		0.019627	0.4068
Prevotella melaninogenica	99.8		6.8863	2.4512
Prevotella micans	18.7		0.00736	0.2263
Prevotella nanceiensis	95.8		0.723749	1.8791
Prevotella nigrescens	80.8		0.157936	1.3147
Prevotella oris	87		0.182778	1.4712
Prevotella oulorum	47.6		0.04645	0.7153
Prevotella pallens	98.8		1.39934	2.0732
Prevotella pleuritidis	28.4		0.014267	0.3633
Prevotella saccharolytica	22.2		0.007803	0.2699
Prevotella salivae	97.3		0.665608	1.8942
Prevotella scopos	34.9		0.146677	0.6272
Prevotella shahii	39.4		0.095818	0.6834
Prevotella sp. HMT 300	41.6		0.021914	0.5542
Prevotella sp. HMT 305	40.1		0.028251	0.5701
Prevotella sp. HMT 306	62.8		0.459392	1.1909
Prevotella sp. HMT 309	36.4		0.041837	0.5725
Prevotella sp. HMT 313	75.6		0.898202	1.5335
Prevotella sp. HMT 314	49.9		0.099218	0.7885
Prevotella sp. HMT 317	48.9		0.077731	0.7773
Prevotella sp. HMT 472	32.4		0.028157	0.467
Prevotella sp. HMT 475	15.2		0.005558	0.1901
Prevotella sp. HMT 942	14.7		0.009573	0.1997
Prevotella veroralis	26.2		0.041484	0.4271
Rothia aeria	79.1		0.215076	1.3824
Rothia dentocariosa	98.8		0.649852	1.9113
Rothia mucilaginosa	99.5		5.60438	2.4221
Ruminococcaceae [G-1] bacterium HMT 075	76.3		0.124151	1.1899
Ruminococcaceae [G-2] bacterium HMT 085	84.8		0.087118	1.2693
Saccharibacteria (TM7) [G-1] bacterium HMT 346	22.4		0.012947	0.3109
Saccharibacteria (TM7) [G-1] bacterium HMT 347	13.7		0.005429	0.1779
Saccharibacteria (TM7) [G-1] bacterium HMT 348	14		0.009499	0.2101
Saccharibacteria (TM7) [G-1] bacterium HMT 349	10.2		0.00492	0.1419
Saccharibacteria (TM7) [G-1] bacterium HMT 352	88		0.331949	1.6073
Saccharibacteria (TM7) [G-3] bacterium HMT 351	71.8		0.059176	1.0633
Saccharibacteria (TM7) [G-5] bacterium HMT 356	24.2		0.009767	0.2981
Saccharibacteria (TM7) [G-6] bacterium HMT 870	59.6		0.053445	0.8667
Scardovia wiggsiae	42.6		0.045435	0.5771
Selenomonas artemidis	13.5		0.004257	0.1594
Selenomonas noxia	35.7		0.02172	0.5141
Selenomonas sp. HMT 136	69.1		0.096369	1.0983
Selenomonas sp. HMT 478	17.2		0.007416	0.2255
Selenomonas sputigena	27.4		0.015305	0.3727
Shuttleworthia satelles	23.9		0.009014	0.2846
Simonsiella muelleri	11.2		0.007701	0.1486
Solobacterium moorei	89.5		0.098947	1.3731
Stomatobaculum longum	55.9		0.093628	0.8861
Stomatobaculum sp. HMT 097	87.3		0.286624	1.5615
Streptococcus anginosus	33.7		0.047943	0.5338
Streptococcus australis	98		0.936229	1.9605
Streptococcus gordonii	54.1		0.228075	0.9986
Streptococcus intermedius	55.1		0.070179	0.8731
Streptococcus mitis	100		14.6853	2.6008
Streptococcus mutans	37.2		0.064589	0.5613
Streptococcus parasanguinis clade 411	94.3		2.18561	2.0853
Streptococcus salivarius	99.8		7.13445	2.4063
Streptococcus sanguinis	96.5		0.65274	1.8897
Streptococcus sp. HMT 056	50.1		0.443149	0.9589
Streptococcus sp. HMT 057	71.6		0.271526	1.2922
Streptococcus sp. HMT 066	98		1.72945	2.1327
Streptococcus sp. HMT 074	96		1.63146	2.0592
Tannerella forsythia	25.2		0.008052	0.3092
Tannerella sp. HMT 286	70.1		0.083943	1.0765
Tannerella sp. HMT 808	12.2		0.006359	0.1669
Treponema denticola	25.2		0.009849	0.3096
Treponema lecithinolyticum	20.9		0.004952	0.2364
Treponema socranskii	27.7		0.009856	0.3325
Treponema sp. HMT 231	35.7		0.016404	0.4773
Treponema sp. HMT 237	24.7		0.014295	0.3383
Treponema vincentii	24.7		0.013625	0.3351
Veillonella atypica	88.5		1.30513	1.8074
Veillonella denticariosi	15		0.02067	0.2317
Veillonella dispar	97.3		2.53198	2.132
Veillonella parvula	88.8		1.12712	1.8455
Veillonella rogosae	81.3		1.24371	1.6836
Veillonella sp. HMT 780	40.6		0.047866	0.6034
Veillonella sp. HMT 917	13.5		0.032911	0.2172
