# Supplementary material for: Healthy Oral Lifestyle Behaviours Are Associated with Favourable Composition and Function of the Oral Microbiota
Source: Microorganisms. 2021 Aug 6;9(8):1674. doi: 10.3390/microorganisms9081674 (PMC8401320; doi:10.3390/microorganisms9081674)
Supplement: Supplementary file 1 [file microorganisms-09-01674-s001.zip › microorganisms-1285633-supplementary/Table S3 .xlsx]

## Sheet: Table S3
Table S3. Linear regression models adjusted for age, sex and highest educational level for lifestyle traits and common species. Values for beta, standard error, Z-score, P-values and Benjamini-Hochberg adjusted P values are shown.
beta	se	Z	P	Common species name	Lifestyle trait	BH adjusted P value
0.315296	0.0988779	3.18874	0.00142896	Abiotrophia defectiva	overweight	0.037
0.032349	0.0502765	0.643422	0.51995	Abiotrophia defectiva	sucrose	0.7684
0.0228373	0.0520451	0.438799	0.660807	Abiotrophia defectiva	sugar	0.858
-0.0939826	0.0519479	-1.80917	0.0704245	Abiotrophia defectiva	diet-score	0.2972
0.0295478	0.0916713	0.322324	0.747207	Abiotrophia defectiva	education	0.8994
0.17017	0.100183	1.69859	0.0893961	Abiotrophia defectiva	work-load	0.3339
-0.103534	0.0886897	-1.16738	0.243058	Abiotrophia defectiva	leisure-time	0.5471
-0.102199	0.127212	-0.803378	0.421756	Abiotrophia defectiva	snuff	0.6995
-0.60201	0.138742	-4.33906	1.43094e-05	Abiotrophia defectiva	brush	0.0011
0.176181	0.0984531	1.78949	0.0735365	Abiotrophia defectiva	floss	0.3028
-0.21665	0.105362	-2.05625	0.0397588	Abiotrophia defectiva	bleeding	0.219
0.188941	0.116116	1.62717	0.103701	Abiotrophia defectiva	extra-fluoride	0.3561
0.0592605	0.0961524	0.616319	0.537684	Abiotrophia defectiva	rinse	0.7815
0.21286	0.103419	2.05823	0.0395678	Abiotrophia defectiva	caries-a-disease	0.2187
-0.1184	0.0916276	-1.29219	0.196291	Abiotrophia defectiva	time-eat	0.4898
-0.02491	0.0551861	-0.451382	0.651714	Actinomyces dentalis	overweight	0.853
0.0220115	0.0255824	0.860415	0.38956	Actinomyces dentalis	sucrose	0.6763
-0.0067766	0.0273379	-0.247883	0.804225	Actinomyces dentalis	sugar	0.9176
0.00785616	0.0272026	0.288802	0.772733	Actinomyces dentalis	diet-score	0.9081
0.0409386	0.050518	0.810377	0.417723	Actinomyces dentalis	education	0.6963
0.113633	0.0544142	2.08829	0.0367713	Actinomyces dentalis	work-load	0.2133
-0.0332969	0.0489316	-0.680479	0.496201	Actinomyces dentalis	leisure-time	0.7529
-0.109657	0.0699402	-1.56787	0.116911	Actinomyces dentalis	snuff	0.378
-0.242262	0.0776415	-3.12027	0.00180688	Actinomyces dentalis	brush	0.0426
0.0235871	0.0544737	0.433	0.665015	Actinomyces dentalis	floss	0.8597
0.0191288	0.0543235	0.352127	0.724743	Actinomyces dentalis	bleeding	0.8925
0.0273508	0.0639521	0.427676	0.668887	Actinomyces dentalis	extra-fluoride	0.8625
0.0185539	0.0528679	0.350948	0.725627	Actinomyces dentalis	rinse	0.8925
0.159309	0.0549319	2.90011	0.00373033	Actinomyces dentalis	caries-a-disease	0.0648
-0.0750839	0.0505964	-1.48398	0.137815	Actinomyces dentalis	time-eat	0.4119
0.110567	0.0607222	1.82086	0.0686283	Actinomyces gerencseriae	overweight	0.2939
0.0577381	0.0284792	2.02738	0.0426239	Actinomyces gerencseriae	sucrose	0.2261
0.0467207	0.0315615	1.4803	0.138792	Actinomyces gerencseriae	sugar	0.4126
-0.0144678	0.0336504	-0.429945	0.667235	Actinomyces gerencseriae	diet-score	0.8615
0.117487	0.0558087	2.10517	0.0352762	Actinomyces gerencseriae	education	0.2081
0.153743	0.0611203	2.51543	0.0118889	Actinomyces gerencseriae	work-load	0.1214
-0.144954	0.0535843	-2.70515	0.00682739	Actinomyces gerencseriae	leisure-time	0.0904
-0.00697113	0.0775092	-0.0899394	0.928335	Actinomyces gerencseriae	snuff	0.9699
-0.160356	0.08646	-1.85469	0.063641	Actinomyces gerencseriae	brush	0.2802
0.133062	0.0603204	2.20593	0.027389	Actinomyces gerencseriae	floss	0.1821
-0.0519895	0.0624328	-0.832727	0.404999	Actinomyces gerencseriae	bleeding	0.688
0.13436	0.070242	1.91282	0.0557711	Actinomyces gerencseriae	extra-fluoride	0.2595
0.131634	0.0583315	2.25666	0.0240296	Actinomyces gerencseriae	rinse	0.1735
0.230065	0.062072	3.70642	0.000210207	Actinomyces gerencseriae	caries-a-disease	0.0092
0.0406686	0.0554612	0.733282	0.463387	Actinomyces gerencseriae	time-eat	0.7311
-0.0944941	0.0813064	-1.1622	0.245155	Actinomyces massiliensis	overweight	0.5493
0.0206883	0.0409177	0.505607	0.613132	Actinomyces massiliensis	sucrose	0.8286
0.0353843	0.0422038	0.838415	0.401798	Actinomyces massiliensis	sugar	0.6865
0.0021374	0.0427471	0.0500009	0.960122	Actinomyces massiliensis	diet-score	0.9805
0.175081	0.074539	2.34885	0.0188316	Actinomyces massiliensis	education	0.1533
0.0511067	0.0813521	0.628216	0.529863	Actinomyces massiliensis	work-load	0.7757
0.000845876	0.0722415	0.011709	0.990658	Actinomyces massiliensis	leisure-time	0.9963
0.0896393	0.103423	0.866723	0.386094	Actinomyces massiliensis	snuff	0.6751
-0.0491969	0.115666	-0.425335	0.670593	Actinomyces massiliensis	brush	0.863
0.0983036	0.080377	1.22303	0.221318	Actinomyces massiliensis	floss	0.5229
0.0702746	0.0871383	0.806472	0.419971	Actinomyces massiliensis	bleeding	0.6979
0.270855	0.0940182	2.88088	0.00396562	Actinomyces massiliensis	extra-fluoride	0.0671
0.131274	0.0779871	1.68328	0.0923214	Actinomyces massiliensis	rinse	0.3382
0.322858	0.0803386	4.01871	5.85168e-05	Actinomyces massiliensis	caries-a-disease	0.0035
-0.090975	0.0746875	-1.21807	0.223196	Actinomyces massiliensis	time-eat	0.5239
0.0124752	0.100003	0.124748	0.900723	Actinomyces naeslundii	overweight	0.9577
0.0154668	0.0509455	0.303596	0.761436	Actinomyces naeslundii	sucrose	0.9025
0.0196732	0.0510815	0.385134	0.700138	Actinomyces naeslundii	sugar	0.8792
-0.0064297	0.0505565	-0.127179	0.898799	Actinomyces naeslundii	diet-score	0.9573
0.120492	0.0915218	1.31654	0.187993	Actinomyces naeslundii	education	0.481
0.431984	0.0979493	4.41028	1.03237e-05	Actinomyces naeslundii	work-load	0.0009
-0.0293845	0.0886883	-0.331323	0.7404	Actinomyces naeslundii	leisure-time	0.899
0.0330536	0.127099	0.260062	0.794816	Actinomyces naeslundii	snuff	0.9144
-0.186439	0.142012	-1.31284	0.189236	Actinomyces naeslundii	brush	0.4825
0.359682	0.0974119	3.69239	0.000222158	Actinomyces naeslundii	floss	0.0094
0.012908	0.108523	0.118942	0.905321	Actinomyces naeslundii	bleeding	0.9577
0.589735	0.113043	5.21693	1.81912e-07	Actinomyces naeslundii	extra-fluoride	0
0.345657	0.0945092	3.65739	0.000254796	Actinomyces naeslundii	rinse	0.0103
0.520469	0.100502	5.17868	2.23462e-07	Actinomyces naeslundii	caries-a-disease	0
-0.0486826	0.0918161	-0.530219	0.59596	Actinomyces naeslundii	time-eat	0.818
-0.0281496	0.105792	-0.266084	0.790174	Actinomyces oris	overweight	0.9144
0.0481758	0.0540213	0.891793	0.372504	Actinomyces oris	sucrose	0.6651
0.0136244	0.0539079	0.252734	0.800474	Actinomyces oris	sugar	0.9167
-0.142546	0.0537101	-2.65399	0.00795472	Actinomyces oris	diet-score	0.0996
0.0279552	0.0968267	0.288714	0.7728	Actinomyces oris	education	0.9081
0.416576	0.103742	4.01552	5.93146e-05	Actinomyces oris	work-load	0.0035
-0.076335	0.093762	-0.814136	0.415567	Actinomyces oris	leisure-time	0.6948
-0.10215	0.134378	-0.760169	0.447154	Actinomyces oris	snuff	0.7201
-0.231419	0.149938	-1.54343	0.122727	Actinomyces oris	brush	0.3854
0.265286	0.104153	2.54709	0.0108626	Actinomyces oris	floss	0.1167
0.0344525	0.113951	0.302345	0.762389	Actinomyces oris	bleeding	0.9029
0.143577	0.123754	1.16018	0.245974	Actinomyces oris	extra-fluoride	0.5494
-0.0528528	0.101623	-0.520084	0.603005	Actinomyces oris	rinse	0.8238
0.479339	0.106061	4.51946	6.19977e-06	Actinomyces oris	caries-a-disease	0.0006
-0.0113441	0.0971422	-0.116779	0.907035	Actinomyces oris	time-eat	0.9592
0.0880209	0.0887844	0.991401	0.32149	Actinomyces sp. HMT 171	overweight	0.6208
0.0157776	0.046416	0.339918	0.733918	Actinomyces sp. HMT 171	sucrose	0.8966
0.00403306	0.0482883	0.0835204	0.933438	Actinomyces sp. HMT 171	sugar	0.9709
0.0099345	0.0467168	0.212654	0.831597	Actinomyces sp. HMT 171	diet-score	0.9279
0.0369261	0.081356	0.453883	0.649913	Actinomyces sp. HMT 171	education	0.8523
0.0674002	0.0894267	0.753692	0.451034	Actinomyces sp. HMT 171	work-load	0.7227
0.0244452	0.0788386	0.310066	0.75651	Actinomyces sp. HMT 171	leisure-time	0.9017
0.0319353	0.11298	0.282664	0.777434	Actinomyces sp. HMT 171	snuff	0.9105
-0.538227	0.123556	-4.35615	1.32371e-05	Actinomyces sp. HMT 171	brush	0.0011
0.0193786	0.0883515	0.219336	0.826389	Actinomyces sp. HMT 171	floss	0.927
-0.258882	0.0948331	-2.72987	0.00633597	Actinomyces sp. HMT 171	bleeding	0.0858
0.159271	0.10259	1.55251	0.120541	Actinomyces sp. HMT 171	extra-fluoride	0.3835
0.130225	0.0853086	1.52651	0.126883	Actinomyces sp. HMT 171	rinse	0.3929
0.059293	0.0890788	0.665624	0.505652	Actinomyces sp. HMT 171	caries-a-disease	0.7585
0.0522577	0.0814421	0.641655	0.521097	Actinomyces sp. HMT 171	time-eat	0.7695
-0.0187455	0.0771079	-0.243108	0.807922	Actinomyces sp. HMT 448	overweight	0.9198
0.0446008	0.0395189	1.12859	0.259069	Actinomyces sp. HMT 448	sucrose	0.5637
0.0384671	0.0404373	0.951279	0.341463	Actinomyces sp. HMT 448	sugar	0.639
-0.0474804	0.0397073	-1.19576	0.23179	Actinomyces sp. HMT 448	diet-score	0.535
0.191005	0.0705723	2.70652	0.00679927	Actinomyces sp. HMT 448	education	0.0904
0.371739	0.0745791	4.98449	6.21248e-07	Actinomyces sp. HMT 448	work-load	0.0001
0.0165953	0.0683919	0.24265	0.808277	Actinomyces sp. HMT 448	leisure-time	0.9198
-0.0843173	0.0979207	-0.861078	0.389195	Actinomyces sp. HMT 448	snuff	0.6762
-0.169733	0.109102	-1.55573	0.119772	Actinomyces sp. HMT 448	brush	0.3823
0.205522	0.0748041	2.74747	0.00600573	Actinomyces sp. HMT 448	floss	0.0834
0.0428059	0.082147	0.521089	0.602305	Actinomyces sp. HMT 448	bleeding	0.8236
0.148686	0.0892568	1.66583	0.0957479	Actinomyces sp. HMT 448	extra-fluoride	0.3436
0.112992	0.0735576	1.5361	0.124513	Actinomyces sp. HMT 448	rinse	0.3873
0.219481	0.074594	2.94234	0.00325739	Actinomyces sp. HMT 448	caries-a-disease	0.0598
-0.00942037	0.0706628	-0.133315	0.893945	Actinomyces sp. HMT 448	time-eat	0.9548
0.0588805	0.0964325	0.610588	0.541473	Aggregatibacter segnis	overweight	0.7843
0.0326778	0.0490858	0.665729	0.505585	Aggregatibacter segnis	sucrose	0.7585
0.0262408	0.0504995	0.519625	0.603325	Aggregatibacter segnis	sugar	0.8238
-0.0456132	0.0490946	-0.929088	0.352844	Aggregatibacter segnis	diet-score	0.6484
-0.0880924	0.0882948	-0.997708	0.318421	Aggregatibacter segnis	education	0.6193
0.257212	0.0962682	2.67183	0.00754398	Aggregatibacter segnis	work-load	0.0976
-0.0735973	0.0854915	-0.860872	0.389308	Aggregatibacter segnis	leisure-time	0.6762
-0.0598567	0.122591	-0.488265	0.625362	Aggregatibacter segnis	snuff	0.8368
-0.348981	0.135675	-2.57217	0.0101062	Aggregatibacter segnis	brush	0.1141
0.253711	0.09414	2.69504	0.00703806	Aggregatibacter segnis	floss	0.0926
-0.258423	0.102182	-2.52904	0.0114375	Aggregatibacter segnis	bleeding	0.1188
0.283124	0.111646	2.53591	0.0112155	Aggregatibacter segnis	extra-fluoride	0.118
0.129344	0.0924825	1.39858	0.161939	Aggregatibacter segnis	rinse	0.4489
0.638043	0.0924033	6.90497	5.02128e-12	Aggregatibacter segnis	caries-a-disease	0
-0.113182	0.088408	-1.28022	0.200467	Aggregatibacter segnis	time-eat	0.4923
-0.075777	0.092738	-0.817109	0.413866	Aggregatibacter sp. HMT 458	overweight	0.6939
0.00146831	0.0460546	0.0318819	0.974566	Aggregatibacter sp. HMT 458	sucrose	0.988
0.000568131	0.0463757	0.0122506	0.990226	Aggregatibacter sp. HMT 458	sugar	0.9963
-0.135036	0.0462371	-2.9205	0.00349471	Aggregatibacter sp. HMT 458	diet-score	0.0618
0.131105	0.0849444	1.54342	0.122729	Aggregatibacter sp. HMT 458	education	0.3854
0.274161	0.0919046	2.98311	0.00285338	Aggregatibacter sp. HMT 458	work-load	0.0553
-0.103615	0.0821575	-1.26118	0.207245	Aggregatibacter sp. HMT 458	leisure-time	0.503
-0.0339711	0.117962	-0.287982	0.77336	Aggregatibacter sp. HMT 458	snuff	0.9082
-0.200913	0.13156	-1.52716	0.126721	Aggregatibacter sp. HMT 458	brush	0.3929
0.331615	0.0899495	3.68668	0.000227196	Aggregatibacter sp. HMT 458	floss	0.0095
0.0133376	0.10099	0.132069	0.89493	Aggregatibacter sp. HMT 458	bleeding	0.9548
0.502092	0.105248	4.77055	1.83723e-06	Aggregatibacter sp. HMT 458	extra-fluoride	0.0002
0.30147	0.0871872	3.45774	0.000544736	Aggregatibacter sp. HMT 458	rinse	0.0184
0.579815	0.0922003	6.28864	3.20261e-10	Aggregatibacter sp. HMT 458	caries-a-disease	0
0.0491713	0.0848965	0.579191	0.56246	Aggregatibacter sp. HMT 458	time-eat	0.7983
0.165812	0.0702183	2.36138	0.018207	Aggregatibacter sp. HMT 513	overweight	0.1505
-0.00670025	0.0351591	-0.190569	0.848863	Aggregatibacter sp. HMT 513	sucrose	0.9367
-0.00760084	0.0353171	-0.215217	0.829598	Aggregatibacter sp. HMT 513	sugar	0.9277
-0.0480466	0.0373326	-1.28699	0.198098	Aggregatibacter sp. HMT 513	diet-score	0.4906
0.126679	0.0647231	1.95725	0.0503178	Aggregatibacter sp. HMT 513	education	0.2453
0.141948	0.0700572	2.02617	0.0427478	Aggregatibacter sp. HMT 513	work-load	0.2261
-0.00236226	0.062728	-0.0376588	0.96996	Aggregatibacter sp. HMT 513	leisure-time	0.9847
0.0573391	0.0898435	0.638211	0.523337	Aggregatibacter sp. HMT 513	snuff	0.7716
-0.158127	0.100385	-1.5752	0.115211	Aggregatibacter sp. HMT 513	brush	0.3763
0.214456	0.0696511	3.079	0.00207695	Aggregatibacter sp. HMT 513	floss	0.047
0.0186418	0.0748438	0.249076	0.803302	Aggregatibacter sp. HMT 513	bleeding	0.9173
0.154639	0.0823144	1.87864	0.0602941	Aggregatibacter sp. HMT 513	extra-fluoride	0.2717
0.111326	0.0671883	1.65692	0.0975346	Aggregatibacter sp. HMT 513	rinse	0.3459
0.181957	0.0707846	2.57057	0.0101532	Aggregatibacter sp. HMT 513	caries-a-disease	0.1143
-0.0996434	0.0640132	-1.55661	0.119563	Aggregatibacter sp. HMT 513	time-eat	0.3823
0.165313	0.0993451	1.66403	0.0961059	Alloprevotella sp. HMT 308	overweight	0.3437
0.0617176	0.0482115	1.28014	0.200494	Alloprevotella sp. HMT 308	sucrose	0.4923
0.0801785	0.0487338	1.64523	0.0999219	Alloprevotella sp. HMT 308	sugar	0.3502
-0.033366	0.0538855	-0.619201	0.535784	Alloprevotella sp. HMT 308	diet-score	0.7812
-0.0149885	0.0912425	-0.164271	0.869518	Alloprevotella sp. HMT 308	education	0.9468
0.402939	0.0986177	4.08587	4.39118e-05	Alloprevotella sp. HMT 308	work-load	0.0028
0.0244889	0.0884214	0.276957	0.781813	Alloprevotella sp. HMT 308	leisure-time	0.9115
-0.0910849	0.126638	-0.719256	0.471983	Alloprevotella sp. HMT 308	snuff	0.7385
0.0597173	0.141911	0.420808	0.673895	Alloprevotella sp. HMT 308	brush	0.8646
0.286303	0.0975138	2.93602	0.00332451	Alloprevotella sp. HMT 308	floss	0.0602
-0.0677411	0.107816	-0.628301	0.529807	Alloprevotella sp. HMT 308	bleeding	0.7757
0.158	0.116616	1.35487	0.175459	Alloprevotella sp. HMT 308	extra-fluoride	0.4652
0.0349347	0.0959061	0.36426	0.715664	Alloprevotella sp. HMT 308	rinse	0.8872
0.0925266	0.107309	0.862241	0.388555	Alloprevotella sp. HMT 308	caries-a-disease	0.6761
0.118638	0.0913886	1.29817	0.19423	Alloprevotella sp. HMT 308	time-eat	0.4886
0.0306025	0.103612	0.295356	0.767722	Alloprevotella sp. HMT 473	overweight	0.9062
-0.13273	0.0528873	-2.50968	0.0120841	Alloprevotella sp. HMT 473	sucrose	0.1221
-0.163979	0.0518012	-3.16555	0.0015479	Alloprevotella sp. HMT 473	sugar	0.0391
-0.101022	0.0540969	-1.86744	0.0618406	Alloprevotella sp. HMT 473	diet-score	0.2765
0.0339384	0.0948336	0.357873	0.720438	Alloprevotella sp. HMT 473	education	0.8901
-0.105276	0.103646	-1.01573	0.309758	Alloprevotella sp. HMT 473	work-load	0.6113
-0.135498	0.0916522	-1.4784	0.139302	Alloprevotella sp. HMT 473	leisure-time	0.4129
-0.0889963	0.131632	-0.676099	0.498978	Alloprevotella sp. HMT 473	snuff	0.7546
-0.0383745	0.147174	-0.260741	0.794292	Alloprevotella sp. HMT 473	brush	0.9144
-0.029423	0.10302	-0.285604	0.775181	Alloprevotella sp. HMT 473	floss	0.9089
-0.0543098	0.114563	-0.47406	0.635457	Alloprevotella sp. HMT 473	bleeding	0.8413
0.00692898	0.121049	0.057241	0.954353	Alloprevotella sp. HMT 473	extra-fluoride	0.9772
-0.0247698	0.0996049	-0.248681	0.803608	Alloprevotella sp. HMT 473	rinse	0.9174
0.00929318	0.109389	0.0849555	0.932297	Alloprevotella sp. HMT 473	caries-a-disease	0.9702
-0.0888688	0.0950074	-0.935389	0.349588	Alloprevotella sp. HMT 473	time-eat	0.6458
0.0233713	0.118309	0.197544	0.843402	Alloprevotella sp. HMT 914	overweight	0.9356
-0.194964	0.0592518	-3.29043	0.00100033	Alloprevotella sp. HMT 914	sucrose	0.0291
-0.192303	0.0600199	-3.204	0.00135534	Alloprevotella sp. HMT 914	sugar	0.0364
0.0401923	0.0619205	0.649096	0.516277	Alloprevotella sp. HMT 914	diet-score	0.7662
0.0658912	0.108279	0.608535	0.542833	Alloprevotella sp. HMT 914	education	0.7849
-0.282571	0.118095	-2.39275	0.0167227	Alloprevotella sp. HMT 914	work-load	0.1457
-0.173841	0.104568	-1.66246	0.096421	Alloprevotella sp. HMT 914	leisure-time	0.3439
0.245692	0.149863	1.63944	0.101122	Alloprevotella sp. HMT 914	snuff	0.3516
-0.0947499	0.168019	-0.563924	0.572806	Alloprevotella sp. HMT 914	brush	0.8048
0.0561426	0.117062	0.479599	0.631513	Alloprevotella sp. HMT 914	floss	0.8394
0.0197695	0.126974	0.155697	0.876272	Alloprevotella sp. HMT 914	bleeding	0.9481
0.0924167	0.138285	0.668305	0.503939	Alloprevotella sp. HMT 914	extra-fluoride	0.7574
0.0732037	0.11361	0.644342	0.519354	Alloprevotella sp. HMT 914	rinse	0.7678
-0.00169443	0.124643	-0.0135943	0.989154	Alloprevotella sp. HMT 914	caries-a-disease	0.9958
0.0641906	0.108611	0.591011	0.554513	Alloprevotella sp. HMT 914	time-eat	0.7912
0.0729529	0.0950225	0.767744	0.442639	Alloprevotella tannerae	overweight	0.7149
0.00878002	0.0501794	0.174972	0.861101	Alloprevotella tannerae	sucrose	0.9449
0.0207779	0.0510063	0.40736	0.683743	Alloprevotella tannerae	sugar	0.8695
-0.0540236	0.0497984	-1.08484	0.27799	Alloprevotella tannerae	diet-score	0.5812
0.104698	0.0870281	1.20304	0.228962	Alloprevotella tannerae	education	0.531
0.0790638	0.0951473	0.830961	0.405995	Alloprevotella tannerae	work-load	0.6889
0.0663479	0.0842782	0.78725	0.431136	Alloprevotella tannerae	leisure-time	0.7079
0.072805	0.120812	0.602629	0.546756	Alloprevotella tannerae	snuff	0.7868
-0.0945292	0.135155	-0.699411	0.484295	Alloprevotella tannerae	brush	0.7457
0.277008	0.092869	2.98278	0.00285642	Alloprevotella tannerae	floss	0.0553
-0.10349	0.102633	-1.00834	0.313289	Alloprevotella tannerae	bleeding	0.6143
0.463102	0.108265	4.27749	1.89009e-05	Alloprevotella tannerae	extra-fluoride	0.0013
0.286102	0.0900271	3.17795	0.0014832	Alloprevotella tannerae	rinse	0.038
0.346386	0.0946177	3.6609	0.000251334	Alloprevotella tannerae	caries-a-disease	0.0103
-0.0434287	0.087237	-0.497824	0.618608	Alloprevotella tannerae	time-eat	0.8327
0.020097	0.0866521	0.231927	0.816595	Bacteroidales [G-2] bacterium HMT 274	overweight	0.9241
0.0263255	0.0446102	0.590122	0.555109	Bacteroidales [G-2] bacterium HMT 274	sucrose	0.7912
0.0397582	0.0444917	0.893608	0.371531	Bacteroidales [G-2] bacterium HMT 274	sugar	0.6648
-0.0462577	0.0454672	-1.01739	0.30897	Bacteroidales [G-2] bacterium HMT 274	diet-score	0.6104
-0.00109052	0.0793071	-0.0137506	0.989029	Bacteroidales [G-2] bacterium HMT 274	education	0.9958
0.219033	0.085948	2.54844	0.0108206	Bacteroidales [G-2] bacterium HMT 274	work-load	0.1167
-0.117726	0.0766293	-1.53631	0.124463	Bacteroidales [G-2] bacterium HMT 274	leisure-time	0.3873
-0.0876026	0.110056	-0.795984	0.426041	Bacteroidales [G-2] bacterium HMT 274	snuff	0.7036
-0.189706	0.122843	-1.5443	0.122517	Bacteroidales [G-2] bacterium HMT 274	brush	0.3854
0.203887	0.0851356	2.39485	0.0166271	Bacteroidales [G-2] bacterium HMT 274	floss	0.1455
-0.101324	0.0929848	-1.08968	0.275853	Bacteroidales [G-2] bacterium HMT 274	bleeding	0.5787
0.326444	0.100068	3.2622	0.0011055	Bacteroidales [G-2] bacterium HMT 274	extra-fluoride	0.0305
0.121413	0.0829014	1.46454	0.143046	Bacteroidales [G-2] bacterium HMT 274	rinse	0.4195
0.483292	0.0862641	5.60247	2.11325e-08	Bacteroidales [G-2] bacterium HMT 274	caries-a-disease	0
-0.0187307	0.0794792	-0.235668	0.81369	Bacteroidales [G-2] bacterium HMT 274	time-eat	0.9227
-0.0103399	0.067653	-0.152838	0.878526	Bacteroidetes [G-5] bacterium HMT 511	overweight	0.949
0.0262909	0.0351723	0.747489	0.454768	Bacteroidetes [G-5] bacterium HMT 511	sucrose	0.7243
0.064149	0.0344964	1.85959	0.0629441	Bacteroidetes [G-5] bacterium HMT 511	sugar	0.2792
-0.00487277	0.0350261	-0.139118	0.889357	Bacteroidetes [G-5] bacterium HMT 511	diet-score	0.9519
-0.054017	0.061916	-0.872424	0.382977	Bacteroidetes [G-5] bacterium HMT 511	education	0.672
0.20531	0.066904	3.06872	0.00214978	Bacteroidetes [G-5] bacterium HMT 511	work-load	0.0481
-0.155695	0.0594833	-2.61746	0.00885867	Bacteroidetes [G-5] bacterium HMT 511	leisure-time	0.1074
0.0010296	0.0859921	0.0119732	0.990447	Bacteroidetes [G-5] bacterium HMT 511	snuff	0.9963
-0.103499	0.0959715	-1.07844	0.280839	Bacteroidetes [G-5] bacterium HMT 511	brush	0.5845
0.146695	0.0660591	2.22066	0.0263739	Bacteroidetes [G-5] bacterium HMT 511	floss	0.1781
-0.104255	0.0729586	-1.42897	0.153014	Bacteroidetes [G-5] bacterium HMT 511	bleeding	0.4366
0.207243	0.0784641	2.64125	0.00826006	Bacteroidetes [G-5] bacterium HMT 511	extra-fluoride	0.1021
0.221306	0.0640366	3.45593	0.000548398	Bacteroidetes [G-5] bacterium HMT 511	rinse	0.0184
0.19584	0.0670821	2.91941	0.00350696	Bacteroidetes [G-5] bacterium HMT 511	caries-a-disease	0.0618
-0.00783211	0.0619958	-0.126333	0.899468	Bacteroidetes [G-5] bacterium HMT 511	time-eat	0.9574
0.00851411	0.0966555	0.0880872	0.929807	Bergeyella sp. HMT 206	overweight	0.97
-0.0154851	0.0480778	-0.322086	0.747388	Bergeyella sp. HMT 206	sucrose	0.8994
0.0174364	0.0492861	0.35378	0.723504	Bergeyella sp. HMT 206	sugar	0.8921
0.0843526	0.0496889	1.69762	0.0895803	Bergeyella sp. HMT 206	diet-score	0.3339
-0.0269645	0.0884572	-0.304832	0.760494	Bergeyella sp. HMT 206	education	0.9025
0.0975316	0.0970015	1.00547	0.314673	Bergeyella sp. HMT 206	work-load	0.6161
-0.0875427	0.0856151	-1.02251	0.306537	Bergeyella sp. HMT 206	leisure-time	0.6087
0.246206	0.122215	2.01453	0.0439538	Bergeyella sp. HMT 206	snuff	0.2291
0.132808	0.137439	0.966305	0.333891	Bergeyella sp. HMT 206	brush	0.6316
0.190651	0.0952667	2.00124	0.0453667	Bergeyella sp. HMT 206	floss	0.2327
-0.162516	0.104931	-1.54878	0.121435	Bergeyella sp. HMT 206	bleeding	0.3839
0.0466708	0.113079	0.412726	0.679808	Bergeyella sp. HMT 206	extra-fluoride	0.8681
0.0564806	0.0929195	0.607845	0.54329	Bergeyella sp. HMT 206	rinse	0.7853
0.303813	0.0997063	3.04708	0.00231078	Bergeyella sp. HMT 206	caries-a-disease	0.0497
-0.0788487	0.0885995	-0.889946	0.373495	Bergeyella sp. HMT 206	time-eat	0.6652
0.0147947	0.0548967	0.269501	0.787544	Bergeyella sp. HMT 907	overweight	0.9139
0.0169691	0.0276407	0.613918	0.53927	Bergeyella sp. HMT 907	sucrose	0.7828
-0.0122386	0.0266638	-0.458997	0.646236	Bergeyella sp. HMT 907	sugar	0.8501
-0.0818314	0.0293985	-2.78352	0.00537725	Bergeyella sp. HMT 907	diet-score	0.0804
-0.0264387	0.0502446	-0.5262	0.598749	Bergeyella sp. HMT 907	education	0.8204
0.129911	0.0551327	2.35634	0.0184559	Bergeyella sp. HMT 907	work-load	0.1523
-0.0394109	0.0486547	-0.810011	0.417934	Bergeyella sp. HMT 907	leisure-time	0.6964
0.0740154	0.0696808	1.06221	0.288142	Bergeyella sp. HMT 907	snuff	0.5917
-0.00924861	0.0771973	-0.119805	0.904638	Bergeyella sp. HMT 907	brush	0.9577
0.196669	0.053989	3.64276	0.000269727	Bergeyella sp. HMT 907	floss	0.0108
-0.0512093	0.0569011	-0.89997	0.368136	Bergeyella sp. HMT 907	bleeding	0.6621
0.0762563	0.0642911	1.18611	0.235579	Bergeyella sp. HMT 907	extra-fluoride	0.5384
0.019311	0.0528552	0.365357	0.714845	Bergeyella sp. HMT 907	rinse	0.8868
0.0590311	0.0561235	1.05181	0.292888	Bergeyella sp. HMT 907	caries-a-disease	0.5968
-0.0265294	0.0504495	-0.52586	0.598986	Bergeyella sp. HMT 907	time-eat	0.8204
-0.0177806	0.0263306	-0.675282	0.499496	Campylobacter concisus	overweight	0.7546
0.00229475	0.014792	0.155135	0.876715	Campylobacter concisus	sucrose	0.9481
0.00537382	0.0128993	0.416599	0.676972	Campylobacter concisus	sugar	0.8666
-0.00394047	0.0151478	-0.260134	0.79476	Campylobacter concisus	diet-score	0.9144
0.0231553	0.0241112	0.960357	0.336875	Campylobacter concisus	education	0.6346
0.0938112	0.0259135	3.62017	0.000294406	Campylobacter concisus	work-load	0.0116
0.0426879	0.023267	1.83469	0.0665511	Campylobacter concisus	leisure-time	0.2881
-0.0210694	0.0334697	-0.629507	0.529017	Campylobacter concisus	snuff	0.775
-0.029237	0.0374571	-0.780545	0.43507	Campylobacter concisus	brush	0.7108
0.0316708	0.0231179	1.36997	0.170697	Campylobacter concisus	floss	0.4626
0.0110388	0.0288338	0.382844	0.701836	Campylobacter concisus	bleeding	0.8807
0.0961535	0.0304177	3.16111	0.00157171	Campylobacter concisus	extra-fluoride	0.0394
0.0480326	0.0252124	1.90512	0.0567647	Campylobacter concisus	rinse	0.2625
0.107124	0.0278352	3.84853	0.000118829	Campylobacter concisus	caries-a-disease	0.0063
-0.0495542	0.024082	-2.05772	0.0396167	Campylobacter concisus	time-eat	0.2187
-0.0846222	0.0879997	-0.96162	0.336241	Campylobacter gracilis	overweight	0.6341
0.00269727	0.0450033	0.0599348	0.952208	Campylobacter gracilis	sucrose	0.9767
0.00669878	0.0446555	0.15001	0.880757	Campylobacter gracilis	sugar	0.9497
-0.0228023	0.0448797	-0.508077	0.6114	Campylobacter gracilis	diet-score	0.8274
-0.00492158	0.080631	-0.0610384	0.951329	Campylobacter gracilis	education	0.9767
0.347673	0.0860445	4.04062	5.33099e-05	Campylobacter gracilis	work-load	0.0033
-0.0506358	0.0781033	-0.648318	0.516779	Campylobacter gracilis	leisure-time	0.7666
0.128009	0.111795	1.14503	0.252197	Campylobacter gracilis	snuff	0.5564
-0.171973	0.124777	-1.37824	0.16813	Campylobacter gracilis	brush	0.4598
0.301529	0.0860187	3.50539	0.000455938	Campylobacter gracilis	floss	0.0164
0.0203142	0.0944869	0.214994	0.829772	Campylobacter gracilis	bleeding	0.9277
0.456171	0.100415	4.54286	5.5497e-06	Campylobacter gracilis	extra-fluoride	0.0006
0.22948	0.0838481	2.73686	0.00620288	Campylobacter gracilis	rinse	0.0845
0.634072	0.0844687	7.50659	6.06872e-14	Campylobacter gracilis	caries-a-disease	0
-0.00199116	0.0809328	-0.0246026	0.980372	Campylobacter gracilis	time-eat	0.9914
-0.161863	0.0976087	-1.65829	0.0972591	Capnocytophaga granulosa	overweight	0.3452
0.0196141	0.0505026	0.388378	0.697736	Capnocytophaga granulosa	sucrose	0.8772
0.0417819	0.050615	0.825484	0.409097	Capnocytophaga granulosa	sugar	0.6906
-0.0196	0.0512907	-0.382135	0.702361	Capnocytophaga granulosa	diet-score	0.8811
0.0931044	0.0896455	1.03858	0.298998	Capnocytophaga granulosa	education	0.6017
0.264199	0.0973723	2.71329	0.00666194	Capnocytophaga granulosa	work-load	0.0888
-0.0706215	0.0868082	-0.813535	0.415911	Capnocytophaga granulosa	leisure-time	0.6948
-0.0319969	0.124494	-0.257016	0.797166	Capnocytophaga granulosa	snuff	0.9151
-0.0228194	0.139361	-0.163743	0.869933	Capnocytophaga granulosa	brush	0.9468
0.152823	0.0965353	1.58308	0.113404	Capnocytophaga granulosa	floss	0.3745
0.0818164	0.105347	0.776639	0.437372	Capnocytophaga granulosa	bleeding	0.7126
0.224496	0.114188	1.96603	0.0492957	Capnocytophaga granulosa	extra-fluoride	0.2427
-0.0208197	0.094218	-0.220974	0.825113	Capnocytophaga granulosa	rinse	0.9265
0.360675	0.100541	3.58734	0.000334072	Capnocytophaga granulosa	caries-a-disease	0.0126
-0.228556	0.08919	-2.56258	0.0103898	Capnocytophaga granulosa	time-eat	0.1147
0.0140974	0.0846769	0.166485	0.867775	Capnocytophaga leadbetteri	overweight	0.9468
-0.105485	0.0438586	-2.40511	0.0161676	Capnocytophaga leadbetteri	sucrose	0.1445
-0.0851475	0.0429296	-1.98342	0.0473204	Capnocytophaga leadbetteri	sugar	0.2371
-0.0606659	0.0452704	-1.34008	0.18022	Capnocytophaga leadbetteri	diet-score	0.4717
-0.0189548	0.0774966	-0.244589	0.806775	Capnocytophaga leadbetteri	education	0.9194
0.0720305	0.0851434	0.845991	0.397558	Capnocytophaga leadbetteri	work-load	0.6835
-0.141716	0.0747617	-1.89556	0.0580179	Capnocytophaga leadbetteri	leisure-time	0.2658
0.117611	0.107465	1.09441	0.273775	Capnocytophaga leadbetteri	snuff	0.577
-0.0174313	0.12046	-0.144707	0.884942	Capnocytophaga leadbetteri	brush	0.9497
0.157104	0.0826095	1.90177	0.0572017	Capnocytophaga leadbetteri	floss	0.2636
-0.0262415	0.0914229	-0.287034	0.774086	Capnocytophaga leadbetteri	bleeding	0.9082
0.240175	0.0981509	2.447	0.0144052	Capnocytophaga leadbetteri	extra-fluoride	0.1338
0.106306	0.0810018	1.31239	0.189387	Capnocytophaga leadbetteri	rinse	0.4825
0.293684	0.0864907	3.39555	0.000684898	Capnocytophaga leadbetteri	caries-a-disease	0.0212
-0.0449916	0.0778049	-0.578262	0.563087	Capnocytophaga leadbetteri	time-eat	0.7985
-0.0408216	0.085964	-0.474869	0.634881	Capnocytophaga sp. HMT 326	overweight	0.8413
-0.0472161	0.0444597	-1.062	0.288236	Capnocytophaga sp. HMT 326	sucrose	0.5917
-0.025943	0.0449412	-0.577266	0.56376	Capnocytophaga sp. HMT 326	sugar	0.7989
-0.0233358	0.044791	-0.520993	0.602372	Capnocytophaga sp. HMT 326	diet-score	0.8236
-0.168652	0.0786947	-2.14312	0.0321037	Capnocytophaga sp. HMT 326	education	0.1972
0.329452	0.0848407	3.88318	0.0001031	Capnocytophaga sp. HMT 326	work-load	0.0057
-0.140121	0.0759358	-1.84525	0.0650007	Capnocytophaga sp. HMT 326	leisure-time	0.2847
0.0925227	0.109194	0.847323	0.396815	Capnocytophaga sp. HMT 326	snuff	0.683
0.0314937	0.122182	0.257759	0.796593	Capnocytophaga sp. HMT 326	brush	0.9151
0.167465	0.0845916	1.97968	0.047739	Capnocytophaga sp. HMT 326	floss	0.2389
-0.00100892	0.0918406	-0.0109856	0.991235	Capnocytophaga sp. HMT 326	bleeding	0.9964
0.272617	0.0996193	2.73658	0.00620807	Capnocytophaga sp. HMT 326	extra-fluoride	0.0845
0.170923	0.0821242	2.08128	0.0374086	Capnocytophaga sp. HMT 326	rinse	0.2144
0.404946	0.086481	4.68248	2.83423e-06	Capnocytophaga sp. HMT 326	caries-a-disease	0.0003
-0.0819348	0.0788557	-1.03905	0.298783	Capnocytophaga sp. HMT 326	time-eat	0.6017
0.00709029	0.0827978	0.0856337	0.931758	Capnocytophaga sp. HMT 336	overweight	0.9702
0.0743968	0.0419111	1.77511	0.0758797	Capnocytophaga sp. HMT 336	sucrose	0.3065
0.0603487	0.0428612	1.408	0.15913	Capnocytophaga sp. HMT 336	sugar	0.4457
-0.0494019	0.0421471	-1.17213	0.241146	Capnocytophaga sp. HMT 336	diet-score	0.5456
-0.0355119	0.0757749	-0.46865	0.63932	Capnocytophaga sp. HMT 336	education	0.8436
0.0432307	0.082205	0.525889	0.598965	Capnocytophaga sp. HMT 336	work-load	0.8204
-0.066589	0.0733613	-0.907686	0.364044	Capnocytophaga sp. HMT 336	leisure-time	0.6584
0.0100181	0.105239	0.0951935	0.924161	Capnocytophaga sp. HMT 336	snuff	0.9679
-0.36101	0.116226	-3.1061	0.00189572	Capnocytophaga sp. HMT 336	brush	0.0439
0.199318	0.0811526	2.45609	0.0140459	Capnocytophaga sp. HMT 336	floss	0.1328
-0.0260765	0.0879756	-0.296406	0.76692	Capnocytophaga sp. HMT 336	bleeding	0.9055
0.150459	0.0961115	1.56547	0.117474	Capnocytophaga sp. HMT 336	extra-fluoride	0.3789
0.0736417	0.0793875	0.927623	0.353603	Capnocytophaga sp. HMT 336	rinse	0.6492
0.25694	0.0822357	3.12444	0.00178146	Capnocytophaga sp. HMT 336	caries-a-disease	0.0423
0.067602	0.0760075	0.889412	0.373782	Capnocytophaga sp. HMT 336	time-eat	0.6652
0.113066	0.0851455	1.32792	0.184206	Capnocytophaga sputigena	overweight	0.4755
-0.03918	0.0430566	-0.909963	0.362842	Capnocytophaga sputigena	sucrose	0.6571
-0.0597455	0.0427804	-1.39656	0.162546	Capnocytophaga sputigena	sugar	0.4489
-0.070649	0.0440831	-1.60263	0.109016	Capnocytophaga sputigena	diet-score	0.3685
-0.00759427	0.0781	-0.0972378	0.922538	Capnocytophaga sputigena	education	0.9667
0.126464	0.084934	1.48897	0.136495	Capnocytophaga sputigena	work-load	0.4098
-0.00284787	0.0756926	-0.0376242	0.969987	Capnocytophaga sputigena	leisure-time	0.9847
0.0582823	0.108429	0.537517	0.590911	Capnocytophaga sputigena	snuff	0.8177
-0.202619	0.120531	-1.68105	0.0927526	Capnocytophaga sputigena	brush	0.3387
0.143093	0.0838672	1.70618	0.087974	Capnocytophaga sputigena	floss	0.3322
0.0142136	0.0931891	0.152524	0.878774	Capnocytophaga sputigena	bleeding	0.949
0.27233	0.0990064	2.75063	0.00594814	Capnocytophaga sputigena	extra-fluoride	0.0833
0.0639795	0.0817663	0.782468	0.43394	Capnocytophaga sputigena	rinse	0.7105
0.28474	0.0877607	3.2445	0.00117656	Capnocytophaga sputigena	caries-a-disease	0.0318
-0.0383754	0.0783902	-0.489543	0.624458	Capnocytophaga sputigena	time-eat	0.8359
-0.117002	0.075077	-1.55843	0.119132	Cardiobacterium hominis	overweight	0.3818
-0.0572358	0.0377308	-1.51695	0.129279	Cardiobacterium hominis	sucrose	0.3976
-0.0354834	0.0379531	-0.934927	0.349826	Cardiobacterium hominis	sugar	0.6458
-0.064297	0.0391645	-1.64171	0.100649	Cardiobacterium hominis	diet-score	0.3515
0.0240782	0.0689236	0.349346	0.72683	Cardiobacterium hominis	education	0.8925
0.238754	0.0747996	3.19192	0.00141331	Cardiobacterium hominis	work-load	0.037
-0.0346555	0.066776	-0.518981	0.603774	Cardiobacterium hominis	leisure-time	0.8241
0.0793096	0.0956398	0.829253	0.406961	Cardiobacterium hominis	snuff	0.6899
-0.12081	0.106923	-1.12988	0.258526	Cardiobacterium hominis	brush	0.563
0.162635	0.0741669	2.19282	0.02832	Cardiobacterium hominis	floss	0.1857
0.100349	0.0825071	1.21625	0.22389	Cardiobacterium hominis	bleeding	0.5242
0.378938	0.086026	4.40493	1.05819e-05	Cardiobacterium hominis	extra-fluoride	0.0009
0.162295	0.0720281	2.25322	0.0242454	Cardiobacterium hominis	rinse	0.1736
0.364716	0.0775836	4.70094	2.58964e-06	Cardiobacterium hominis	caries-a-disease	0.0003
-0.109281	0.0689838	-1.58415	0.11316	Cardiobacterium hominis	time-eat	0.3745
0.0394987	0.0772788	0.511119	0.609267	Cardiobacterium valvarum	overweight	0.8256
-0.0275702	0.04051	-0.680576	0.49614	Cardiobacterium valvarum	sucrose	0.7529
-0.0636182	0.0399804	-1.59124	0.111556	Cardiobacterium valvarum	sugar	0.3726
-0.0134356	0.0402227	-0.334031	0.738356	Cardiobacterium valvarum	diet-score	0.8976
0.176925	0.0707472	2.5008	0.0123913	Cardiobacterium valvarum	education	0.1225
0.137046	0.0770616	1.7784	0.0753389	Cardiobacterium valvarum	work-load	0.3059
-0.00798858	0.0685654	-0.11651	0.907248	Cardiobacterium valvarum	leisure-time	0.9592
0.0448651	0.0982309	0.456731	0.647864	Cardiobacterium valvarum	snuff	0.8514
0.0814008	0.109945	0.740376	0.459072	Cardiobacterium valvarum	brush	0.729
0.103924	0.0762478	1.36297	0.172892	Cardiobacterium valvarum	floss	0.4633
-0.0463909	0.0817135	-0.567726	0.570221	Cardiobacterium valvarum	bleeding	0.8042
0.150359	0.090193	1.66708	0.0954994	Cardiobacterium valvarum	extra-fluoride	0.3434
0.095178	0.0742226	1.28233	0.199727	Cardiobacterium valvarum	rinse	0.4918
0.259805	0.0789232	3.29187	0.00099522	Cardiobacterium valvarum	caries-a-disease	0.0291
-0.0628682	0.07097	-0.885842	0.375703	Cardiobacterium valvarum	time-eat	0.6674
0.0580971	0.071137	0.816693	0.414104	Catonella sp. HMT 164	overweight	0.6939
0.0348378	0.0371493	0.937776	0.34836	Catonella sp. HMT 164	sucrose	0.645
0.0222224	0.0369632	0.601204	0.547704	Catonella sp. HMT 164	sugar	0.7873
-0.0383247	0.0361928	-1.0589	0.289644	Catonella sp. HMT 164	diet-score	0.5933
-0.0872241	0.0651586	-1.33864	0.180687	Catonella sp. HMT 164	education	0.4717
0.0760307	0.0706625	1.07597	0.28194	Catonella sp. HMT 164	work-load	0.5858
-0.125192	0.0628288	-1.9926	0.0463056	Catonella sp. HMT 164	leisure-time	0.2354
0.0197858	0.0904901	0.218651	0.826922	Catonella sp. HMT 164	snuff	0.927
-0.147675	0.100754	-1.4657	0.14273	Catonella sp. HMT 164	brush	0.4191
0.184449	0.0693531	2.65956	0.00782431	Catonella sp. HMT 164	floss	0.099
-0.146638	0.0724481	-2.02404	0.0429662	Catonella sp. HMT 164	bleeding	0.2264
0.123944	0.0828355	1.49626	0.134585	Catonella sp. HMT 164	extra-fluoride	0.4068
0.0725654	0.0682174	1.06374	0.287448	Catonella sp. HMT 164	rinse	0.5917
0.258338	0.0698492	3.69851	0.000216873	Catonella sp. HMT 164	caries-a-disease	0.0093
-0.0738237	0.0653271	-1.13006	0.25845	Catonella sp. HMT 164	time-eat	0.563
-0.224847	0.0789582	-2.84767	0.00440404	Corynebacterium durum	overweight	0.0721
-0.0743286	0.0394385	-1.88467	0.0594742	Corynebacterium durum	sucrose	0.2699
-0.0277836	0.0389485	-0.713341	0.475635	Corynebacterium durum	sugar	0.7414
0.0287239	0.0414058	0.693716	0.48786	Corynebacterium durum	diet-score	0.7478
0.11363	0.0730134	1.55629	0.119639	Corynebacterium durum	education	0.3823
0.043483	0.0802034	0.542159	0.587709	Corynebacterium durum	work-load	0.8154
-0.0705146	0.0706721	-0.997771	0.31839	Corynebacterium durum	leisure-time	0.6193
0.194779	0.10092	1.93003	0.053603	Corynebacterium durum	snuff	0.2539
0.078959	0.113475	0.695827	0.486537	Corynebacterium durum	brush	0.7474
0.106389	0.0787929	1.35024	0.17694	Corynebacterium durum	floss	0.4681
0.114234	0.0862466	1.32451	0.185334	Corynebacterium durum	bleeding	0.477
0.25356	0.0922205	2.7495	0.00596863	Corynebacterium durum	extra-fluoride	0.0833
0.0839441	0.0767097	1.09431	0.273819	Corynebacterium durum	rinse	0.577
0.26932	0.0822945	3.27263	0.00106551	Corynebacterium durum	caries-a-disease	0.0301
-0.0436086	0.0732634	-0.59523	0.55169	Corynebacterium durum	time-eat	0.7889
-0.0672336	0.082402	-0.815922	0.414544	Corynebacterium matruchotii	overweight	0.6943
-0.0126	0.0416031	-0.302863	0.761995	Corynebacterium matruchotii	sucrose	0.9027
0.0204221	0.042126	0.484785	0.627829	Corynebacterium matruchotii	sugar	0.8378
-0.0526975	0.0432634	-1.21806	0.223201	Corynebacterium matruchotii	diet-score	0.5239
0.0210144	0.0754768	0.278423	0.780688	Corynebacterium matruchotii	education	0.911
0.325318	0.0812859	4.00214	6.27728e-05	Corynebacterium matruchotii	work-load	0.0036
-0.127705	0.0728618	-1.7527	0.0796528	Corynebacterium matruchotii	leisure-time	0.3152
0.0569493	0.104786	0.543482	0.586798	Corynebacterium matruchotii	snuff	0.8146
-0.233314	0.116751	-1.99839	0.0456743	Corynebacterium matruchotii	brush	0.2327
0.308458	0.0802239	3.84496	0.000120573	Corynebacterium matruchotii	floss	0.0063
-0.0149895	0.0904349	-0.165749	0.868354	Corynebacterium matruchotii	bleeding	0.9468
0.52392	0.0928931	5.64003	1.70019e-08	Corynebacterium matruchotii	extra-fluoride	0
0.287752	0.0775459	3.71073	0.000206662	Corynebacterium matruchotii	rinse	0.0092
0.635653	0.0807728	7.86964	3.55674e-15	Corynebacterium matruchotii	caries-a-disease	0
-0.164706	0.0752186	-2.18969	0.0285466	Corynebacterium matruchotii	time-eat	0.1864
0.0638129	0.0805233	0.792477	0.428083	Dialister invisus	overweight	0.7054
0.038967	0.0423904	0.919241	0.35797	Dialister invisus	sucrose	0.6532
0.020735	0.0426045	0.486686	0.626481	Dialister invisus	sugar	0.8376
-0.0845992	0.0410123	-2.06278	0.039134	Dialister invisus	diet-score	0.2182
-0.0370873	0.0737524	-0.502861	0.615062	Dialister invisus	education	0.8299
0.271896	0.0792578	3.43052	0.000602417	Dialister invisus	work-load	0.0193
-0.0579079	0.0714185	-0.810824	0.417467	Dialister invisus	leisure-time	0.6962
0.021043	0.102426	0.205447	0.837223	Dialister invisus	snuff	0.9315
-0.30544	0.113554	-2.68981	0.00714919	Dialister invisus	brush	0.0937
0.42833	0.0768031	5.57699	2.44713e-08	Dialister invisus	floss	0
-0.133123	0.0872213	-1.52626	0.126944	Dialister invisus	bleeding	0.3929
0.460005	0.0911773	5.04517	4.53119e-07	Dialister invisus	extra-fluoride	0.0001
0.341406	0.0754082	4.52743	5.9704e-06	Dialister invisus	rinse	0.0006
0.453261	0.0814592	5.56426	2.63264e-08	Dialister invisus	caries-a-disease	0
-0.00443909	0.0740381	-0.0599569	0.95219	Dialister invisus	time-eat	0.9767
0.0632812	0.0603545	1.04849	0.294412	Filifactor alocis	overweight	0.599
0.0389915	0.0320864	1.2152	0.224288	Filifactor alocis	sucrose	0.5246
0.0351377	0.0312102	1.12584	0.260233	Filifactor alocis	sugar	0.5637
-0.108895	0.0293303	-3.71269	0.000205065	Filifactor alocis	diet-score	0.0092
0.0399393	0.0553131	0.722058	0.470259	Filifactor alocis	education	0.737
0.125077	0.0606311	2.06291	0.0391211	Filifactor alocis	work-load	0.2182
-0.0834088	0.0534402	-1.56079	0.118574	Filifactor alocis	leisure-time	0.3804
-0.036363	0.0767994	-0.47348	0.635871	Filifactor alocis	snuff	0.8413
-0.207693	0.0848912	-2.44658	0.0144219	Filifactor alocis	brush	0.1338
0.140902	0.0590146	2.38758	0.0169599	Filifactor alocis	floss	0.1458
-0.171494	0.0641853	-2.67185	0.00754334	Filifactor alocis	bleeding	0.0976
0.202745	0.0697484	2.90681	0.00365136	Filifactor alocis	extra-fluoride	0.0638
0.0920944	0.0579852	1.58824	0.112232	Filifactor alocis	rinse	0.3738
0.327133	0.0597453	5.47547	4.36349e-08	Filifactor alocis	caries-a-disease	0
-0.00445719	0.0555473	-0.0802414	0.936045	Filifactor alocis	time-eat	0.9713
0.115239	0.0681835	1.69013	0.0910034	Fusobacterium hwasookii	overweight	0.3365
0.00804644	0.0330091	0.243764	0.807414	Fusobacterium hwasookii	sucrose	0.9198
0.0106538	0.0350516	0.303946	0.761169	Fusobacterium hwasookii	sugar	0.9025
-0.0887865	0.0350184	-2.53542	0.0112311	Fusobacterium hwasookii	diet-score	0.118
0.0448826	0.0626295	0.716638	0.473598	Fusobacterium hwasookii	education	0.7394
-0.0619118	0.0685462	-0.903213	0.366413	Fusobacterium hwasookii	work-load	0.6603
-0.150726	0.0602135	-2.50318	0.0123082	Fusobacterium hwasookii	leisure-time	0.1224
0.0104715	0.0869814	0.120387	0.904176	Fusobacterium hwasookii	snuff	0.9577
-0.317981	0.0955226	-3.32886	0.000872022	Fusobacterium hwasookii	brush	0.0263
0.0572041	0.0671895	0.851385	0.394556	Fusobacterium hwasookii	floss	0.6804
-0.263941	0.0687845	-3.83721	0.000124439	Fusobacterium hwasookii	bleeding	0.0064
0.201398	0.0795896	2.53045	0.0113915	Fusobacterium hwasookii	extra-fluoride	0.1186
0.172492	0.0652728	2.64263	0.0082264	Fusobacterium hwasookii	rinse	0.102
0.197107	0.0681543	2.89207	0.00382711	Fusobacterium hwasookii	caries-a-disease	0.0659
-0.160192	0.0623782	-2.56807	0.0102266	Fusobacterium hwasookii	time-eat	0.1145
0.103328	0.103976	0.993771	0.320334	Fusobacterium nucleatum subsp. animalis	overweight	0.6206
0.0291247	0.0537643	0.541711	0.588017	Fusobacterium nucleatum subsp. animalis	sucrose	0.8154
0.04955	0.0534108	0.927714	0.353556	Fusobacterium nucleatum subsp. animalis	sugar	0.6492
-0.0617932	0.0520661	-1.18682	0.235298	Fusobacterium nucleatum subsp. animalis	diet-score	0.5383
0.0208331	0.0952768	0.218659	0.826916	Fusobacterium nucleatum subsp. animalis	education	0.927
0.35284	0.102596	3.43912	0.000583613	Fusobacterium nucleatum subsp. animalis	work-load	0.0191
-0.157347	0.0919931	-1.71043	0.0871872	Fusobacterium nucleatum subsp. animalis	leisure-time	0.3306
-0.0706236	0.132277	-0.533908	0.593405	Fusobacterium nucleatum subsp. animalis	snuff	0.8177
-0.402594	0.146635	-2.74554	0.0060411	Fusobacterium nucleatum subsp. animalis	brush	0.0834
0.462095	0.100411	4.60205	4.18359e-06	Fusobacterium nucleatum subsp. animalis	floss	0.0004
-0.187605	0.112492	-1.66772	0.0953705	Fusobacterium nucleatum subsp. animalis	bleeding	0.3434
0.513478	0.118971	4.31598	1.58897e-05	Fusobacterium nucleatum subsp. animalis	extra-fluoride	0.0012
0.374659	0.0982335	3.81397	0.000136753	Fusobacterium nucleatum subsp. animalis	rinse	0.0068
0.624058	0.103343	6.0387	1.55362e-09	Fusobacterium nucleatum subsp. animalis	caries-a-disease	0
0.0344582	0.0956337	0.360314	0.718612	Fusobacterium nucleatum subsp. animalis	time-eat	0.8892
0.0250956	0.101089	0.248253	0.803939	Fusobacterium nucleatum subsp. polymorphum	overweight	0.9175
-0.0476978	0.0511149	-0.933148	0.350743	Fusobacterium nucleatum subsp. polymorphum	sucrose	0.6461
-0.0709403	0.0496877	-1.42772	0.153372	Fusobacterium nucleatum subsp. polymorphum	sugar	0.4366
-0.10101	0.050254	-2.00999	0.0444321	Fusobacterium nucleatum subsp. polymorphum	diet-score	0.2301
-0.064684	0.0925211	-0.699127	0.484473	Fusobacterium nucleatum subsp. polymorphum	education	0.7457
0.209675	0.100703	2.08211	0.0373328	Fusobacterium nucleatum subsp. polymorphum	work-load	0.2144
-0.0885442	0.0895563	-0.988698	0.322811	Fusobacterium nucleatum subsp. polymorphum	leisure-time	0.6211
0.102732	0.128392	0.800141	0.423629	Fusobacterium nucleatum subsp. polymorphum	snuff	0.7012
-0.274561	0.143173	-1.91769	0.0551499	Fusobacterium nucleatum subsp. polymorphum	brush	0.2579
0.306252	0.098572	3.10688	0.00189071	Fusobacterium nucleatum subsp. polymorphum	floss	0.0439
-0.0287519	0.109897	-0.261625	0.79361	Fusobacterium nucleatum subsp. polymorphum	bleeding	0.9144
0.260916	0.117717	2.21648	0.0266588	Fusobacterium nucleatum subsp. polymorphum	extra-fluoride	0.1788
0.230681	0.0960548	2.40155	0.0163256	Fusobacterium nucleatum subsp. polymorphum	rinse	0.1445
0.532984	0.103141	5.1675	2.37242e-07	Fusobacterium nucleatum subsp. polymorphum	caries-a-disease	0
0.0682475	0.0925905	0.737089	0.461068	Fusobacterium nucleatum subsp. polymorphum	time-eat	0.7304
0.0302759	0.106946	0.283096	0.777103	Fusobacterium nucleatum subsp. vincentii	overweight	0.9104
0.0660232	0.0544381	1.21281	0.225201	Fusobacterium nucleatum subsp. vincentii	sucrose	0.5261
0.122471	0.0543025	2.25535	0.0241112	Fusobacterium nucleatum subsp. vincentii	sugar	0.1735
-0.128108	0.0540903	-2.36841	0.0178647	Fusobacterium nucleatum subsp. vincentii	diet-score	0.1495
-0.089709	0.097884	-0.916482	0.359414	Fusobacterium nucleatum subsp. vincentii	education	0.6543
0.0857625	0.106799	0.803027	0.421959	Fusobacterium nucleatum subsp. vincentii	work-load	0.6995
-0.123196	0.09466	-1.30145	0.193103	Fusobacterium nucleatum subsp. vincentii	leisure-time	0.487
0.199762	0.135567	1.47353	0.140608	Fusobacterium nucleatum subsp. vincentii	snuff	0.4154
-0.449752	0.150454	-2.9893	0.00279622	Fusobacterium nucleatum subsp. vincentii	brush	0.0547
0.224638	0.105459	2.1301	0.0331635	Fusobacterium nucleatum subsp. vincentii	floss	0.2011
-0.0407444	0.115877	-0.351617	0.725126	Fusobacterium nucleatum subsp. vincentii	bleeding	0.8925
0.32	0.123957	2.58154	0.00983614	Fusobacterium nucleatum subsp. vincentii	extra-fluoride	0.1133
0.163758	0.102128	1.60346	0.108834	Fusobacterium nucleatum subsp. vincentii	rinse	0.3684
0.67629	0.105611	6.40361	1.51743e-10	Fusobacterium nucleatum subsp. vincentii	caries-a-disease	0
-0.0839226	0.0977827	-0.858257	0.390751	Fusobacterium nucleatum subsp. vincentii	time-eat	0.6766
-0.127036	0.0837921	-1.51608	0.129499	Fusobacterium sp. HMT 204	overweight	0.3979
0.0191908	0.0427722	0.448675	0.653666	Fusobacterium sp. HMT 204	sucrose	0.8542
-0.00424752	0.0427675	-0.0993167	0.920887	Fusobacterium sp. HMT 204	sugar	0.9662
-0.0835683	0.0428114	-1.95201	0.0509371	Fusobacterium sp. HMT 204	diet-score	0.2473
0.0469448	0.0769116	0.610374	0.541614	Fusobacterium sp. HMT 204	education	0.7843
0.177284	0.0838241	2.11495	0.0344343	Fusobacterium sp. HMT 204	work-load	0.2047
-0.124501	0.0742718	-1.67629	0.0936815	Fusobacterium sp. HMT 204	leisure-time	0.3397
-0.0321778	0.106806	-0.301272	0.763207	Fusobacterium sp. HMT 204	snuff	0.9036
-0.362875	0.11792	-3.07731	0.00208877	Fusobacterium sp. HMT 204	brush	0.047
-0.0143605	0.0828104	-0.173414	0.862326	Fusobacterium sp. HMT 204	floss	0.945
-0.0844838	0.089505	-0.9439	0.345221	Fusobacterium sp. HMT 204	bleeding	0.6428
0.174701	0.0973866	1.79389	0.0728302	Fusobacterium sp. HMT 204	extra-fluoride	0.3022
0.123826	0.0804876	1.53845	0.123939	Fusobacterium sp. HMT 204	rinse	0.3864
0.347849	0.0862543	4.03283	5.51093e-05	Fusobacterium sp. HMT 204	caries-a-disease	0.0034
0.158377	0.076816	2.06176	0.0392302	Fusobacterium sp. HMT 204	time-eat	0.2182
0.0558453	0.0863851	0.646469	0.517975	Gemella morbillorum	overweight	0.7677
-0.00768579	0.0445527	-0.17251	0.863037	Gemella morbillorum	sucrose	0.9451
-0.0363839	0.0437188	-0.832226	0.405281	Gemella morbillorum	sugar	0.688
-0.098838	0.0447332	-2.2095	0.0271398	Gemella morbillorum	diet-score	0.1811
-0.0396548	0.0790998	-0.501326	0.616142	Gemella morbillorum	education	0.8308
0.107357	0.0868083	1.23671	0.216196	Gemella morbillorum	work-load	0.5155
-0.118422	0.076425	-1.54952	0.121257	Gemella morbillorum	leisure-time	0.3839
0.0855798	0.109772	0.779616	0.435617	Gemella morbillorum	snuff	0.7112
-0.398221	0.121245	-3.28442	0.00102191	Gemella morbillorum	brush	0.0295
0.301632	0.0837383	3.60208	0.000315678	Gemella morbillorum	floss	0.0121
-0.0720868	0.0933581	-0.772154	0.440023	Gemella morbillorum	bleeding	0.7142
0.209086	0.100574	2.07894	0.0376227	Gemella morbillorum	extra-fluoride	0.2147
0.0857387	0.0824199	1.04027	0.298216	Gemella morbillorum	rinse	0.6017
0.465253	0.088246	5.27222	1.34781e-07	Gemella morbillorum	caries-a-disease	0
-0.146763	0.078755	-1.86353	0.0623872	Gemella morbillorum	time-eat	0.2776
-0.0865353	0.115027	-0.752306	0.451867	Haemophilus pittmaniae	overweight	0.7227
-0.170555	0.0577984	-2.95085	0.00316897	Haemophilus pittmaniae	sucrose	0.059
-0.129544	0.0581685	-2.22705	0.025944	Haemophilus pittmaniae	sugar	0.1776
0.0949173	0.0592047	1.60321	0.108889	Haemophilus pittmaniae	diet-score	0.3684
0.193648	0.105346	1.83821	0.0660312	Haemophilus pittmaniae	education	0.287
-0.000669412	0.115718	-0.00578485	0.995384	Haemophilus pittmaniae	work-load	0.9978
0.0297114	0.102088	0.291037	0.771023	Haemophilus pittmaniae	leisure-time	0.9081
-0.473465	0.144317	-3.28073	0.00103538	Haemophilus pittmaniae	snuff	0.0296
-0.0627367	0.163754	-0.383116	0.701633	Haemophilus pittmaniae	brush	0.8807
0.115796	0.113628	1.01908	0.308163	Haemophilus pittmaniae	floss	0.6101
0.187256	0.123892	1.51144	0.130676	Haemophilus pittmaniae	bleeding	0.4
-0.0675198	0.134344	-0.502587	0.615254	Haemophilus pittmaniae	extra-fluoride	0.8299
0.0591189	0.110337	0.535804	0.592094	Haemophilus pittmaniae	rinse	0.8177
0.0517357	0.120769	0.428384	0.668372	Haemophilus pittmaniae	caries-a-disease	0.8622
0.0389625	0.105557	0.369112	0.712044	Haemophilus pittmaniae	time-eat	0.885
-0.101824	0.113509	-0.897051	0.369692	Haemophilus sputorum	overweight	0.6634
-0.19785	0.0567485	-3.48643	0.00048951	Haemophilus sputorum	sucrose	0.0173
-0.170245	0.056524	-3.01192	0.00259604	Haemophilus sputorum	sugar	0.0524
0.0336414	0.0583332	0.576711	0.564135	Haemophilus sputorum	diet-score	0.7991
0.463185	0.103988	4.45419	8.42091e-06	Haemophilus sputorum	education	0.0007
0.185048	0.113622	1.62864	0.10339	Haemophilus sputorum	work-load	0.3561
-0.0548601	0.100745	-0.544545	0.586066	Haemophilus sputorum	leisure-time	0.8142
-0.201079	0.144062	-1.39578	0.162781	Haemophilus sputorum	snuff	0.4489
-0.124595	0.161324	-0.77233	0.439919	Haemophilus sputorum	brush	0.7142
0.174	0.112264	1.54992	0.121161	Haemophilus sputorum	floss	0.3839
0.0674203	0.122343	0.551078	0.58158	Haemophilus sputorum	bleeding	0.8114
0.434558	0.131198	3.31223	0.00092556	Haemophilus sputorum	extra-fluoride	0.0275
0.280641	0.108048	2.59737	0.00939419	Haemophilus sputorum	rinse	0.1114
0.243456	0.117692	2.06858	0.0385856	Haemophilus sputorum	caries-a-disease	0.2174
0.00433239	0.104266	0.0415513	0.966856	Haemophilus sputorum	time-eat	0.9839
-0.0374268	0.0499002	-0.750034	0.453235	Johnsonella ignava	overweight	0.7227
-0.061033	0.0253788	-2.40488	0.0161778	Johnsonella ignava	sucrose	0.1445
-0.0586577	0.0261117	-2.24642	0.0246772	Johnsonella ignava	sugar	0.1743
-0.0277017	0.0268774	-1.03067	0.302696	Johnsonella ignava	diet-score	0.6063
0.0652474	0.0457004	1.42772	0.153373	Johnsonella ignava	education	0.4366
0.0821544	0.0495948	1.65651	0.0976178	Johnsonella ignava	work-load	0.3459
-0.0810915	0.0440996	-1.83883	0.0659406	Johnsonella ignava	leisure-time	0.287
-0.0625652	0.0633914	-0.986968	0.323659	Johnsonella ignava	snuff	0.6218
-0.0435267	0.0707979	-0.614802	0.538686	Johnsonella ignava	brush	0.7827
0.0846441	0.0492826	1.71752	0.0858835	Johnsonella ignava	floss	0.3279
-0.0175	0.0514703	-0.340001	0.733856	Johnsonella ignava	bleeding	0.8966
0.0822899	0.0584169	1.40867	0.158934	Johnsonella ignava	extra-fluoride	0.4457
0.0942603	0.0477438	1.97429	0.0483485	Johnsonella ignava	rinse	0.2414
0.197876	0.0510768	3.87409	0.000107024	Johnsonella ignava	caries-a-disease	0.0058
-0.0483916	0.0455724	-1.06186	0.288298	Johnsonella ignava	time-eat	0.5917
0.00189169	0.0783908	0.0241316	0.980748	Kingella oralis	overweight	0.9914
0.0661894	0.0394308	1.67862	0.0932256	Kingella oralis	sucrose	0.3392
0.0760095	0.0406314	1.87071	0.0613854	Kingella oralis	sugar	0.2754
-0.0393592	0.0404407	-0.973259	0.330425	Kingella oralis	diet-score	0.6283
0.0556599	0.0717411	0.775845	0.437841	Kingella oralis	education	0.7131
0.217336	0.0775924	2.801	0.00509444	Kingella oralis	work-load	0.0783
-0.0388896	0.0695017	-0.559549	0.575787	Kingella oralis	leisure-time	0.8068
0.0704011	0.0995734	0.707027	0.47955	Kingella oralis	snuff	0.7419
-0.0874208	0.111489	-0.784121	0.432969	Kingella oralis	brush	0.7096
0.188288	0.0768545	2.44993	0.0142886	Kingella oralis	floss	0.1338
-0.0737351	0.0846048	-0.871524	0.383468	Kingella oralis	bleeding	0.672
0.228382	0.0907416	2.51684	0.0118412	Kingella oralis	extra-fluoride	0.1214
0.136816	0.0750523	1.82294	0.0683127	Kingella oralis	rinse	0.2933
0.420846	0.0783897	5.36865	7.93302e-08	Kingella oralis	caries-a-disease	0
-0.0920535	0.0718165	-1.28179	0.199917	Kingella oralis	time-eat	0.4918
0.0040989	0.0701084	0.0584652	0.953378	Lautropia mirabilis	overweight	0.977
0.00926849	0.0366981	0.25256	0.800608	Lautropia mirabilis	sucrose	0.9167
0.0417623	0.0365465	1.14272	0.253155	Lautropia mirabilis	sugar	0.5574
0.0028443	0.0379126	0.0750227	0.940197	Lautropia mirabilis	diet-score	0.9729
0.228057	0.0641615	3.55443	0.000378807	Lautropia mirabilis	education	0.0139
0.202935	0.0694862	2.9205	0.00349467	Lautropia mirabilis	work-load	0.0618
0.0491087	0.0621337	0.790371	0.429311	Lautropia mirabilis	leisure-time	0.706
0.000724555	0.0891108	0.00813095	0.993513	Lautropia mirabilis	snuff	0.9968
-0.0935423	0.0996126	-0.939061	0.3477	Lautropia mirabilis	brush	0.6445
0.0469973	0.0690126	0.680996	0.495874	Lautropia mirabilis	floss	0.7529
-0.0545508	0.0768652	-0.709695	0.477893	Lautropia mirabilis	bleeding	0.7419
0.194589	0.0815737	2.38543	0.017059	Lautropia mirabilis	extra-fluoride	0.146
0.227791	0.0663898	3.43111	0.000601121	Lautropia mirabilis	rinse	0.0193
0.330362	0.0697363	4.73731	2.16574e-06	Lautropia mirabilis	caries-a-disease	0.0003
-0.234184	0.0633167	-3.69862	0.000216778	Lautropia mirabilis	time-eat	0.0093
0.000449979	0.0939038	0.00479191	0.996177	Leptotrichia buccalis	overweight	0.9981
0.0676404	0.0465449	1.45323	0.14616	Leptotrichia buccalis	sucrose	0.4257
0.0386435	0.047496	0.813615	0.415865	Leptotrichia buccalis	sugar	0.6948
-0.0393148	0.0496577	-0.791717	0.428526	Leptotrichia buccalis	diet-score	0.7054
-0.0222769	0.0859381	-0.259221	0.795465	Leptotrichia buccalis	education	0.9145
0.217168	0.0935869	2.32049	0.0203142	Leptotrichia buccalis	work-load	0.1592
-0.079071	0.0831922	-0.950462	0.341878	Leptotrichia buccalis	leisure-time	0.6394
0.00495952	0.119355	0.0415527	0.966855	Leptotrichia buccalis	snuff	0.9839
-0.281336	0.132465	-2.12384	0.0336835	Leptotrichia buccalis	brush	0.2021
0.182273	0.0925126	1.97025	0.0488096	Leptotrichia buccalis	floss	0.2417
-0.279172	0.098947	-2.82143	0.00478095	Leptotrichia buccalis	bleeding	0.0752
0.368517	0.107893	3.41556	0.000636507	Leptotrichia buccalis	extra-fluoride	0.02
0.16707	0.0895018	1.86667	0.0619478	Leptotrichia buccalis	rinse	0.2765
0.290677	0.0964226	3.01461	0.0025731	Leptotrichia buccalis	caries-a-disease	0.0522
-0.0593779	0.085723	-0.692672	0.488515	Leptotrichia buccalis	time-eat	0.7478
-0.0498276	0.0703563	-0.708218	0.47881	Leptotrichia goodfellowii	overweight	0.7419
-0.0297596	0.0361765	-0.822623	0.410723	Leptotrichia goodfellowii	sucrose	0.6906
-0.0516564	0.0369961	-1.39627	0.162634	Leptotrichia goodfellowii	sugar	0.4489
-0.00182604	0.0367446	-0.0496954	0.960365	Leptotrichia goodfellowii	diet-score	0.9805
-0.00273188	0.0644298	-0.0424009	0.966179	Leptotrichia goodfellowii	education	0.9839
0.031167	0.0707905	0.44027	0.659741	Leptotrichia goodfellowii	work-load	0.8569
-0.102014	0.0622282	-1.63935	0.10114	Leptotrichia goodfellowii	leisure-time	0.3516
0.0358813	0.0894649	0.401066	0.688371	Leptotrichia goodfellowii	snuff	0.8715
-0.172926	0.0993456	-1.74065	0.0817443	Leptotrichia goodfellowii	brush	0.3196
0.00889755	0.0693127	0.128368	0.897858	Leptotrichia goodfellowii	floss	0.9569
0.0230295	0.0745585	0.308878	0.757414	Leptotrichia goodfellowii	bleeding	0.9017
0.226192	0.081144	2.78754	0.00531103	Leptotrichia goodfellowii	extra-fluoride	0.0802
0.142587	0.0672305	2.12086	0.0339333	Leptotrichia goodfellowii	rinse	0.2024
0.269588	0.0709133	3.80166	0.000143728	Leptotrichia goodfellowii	caries-a-disease	0.007
-0.0638135	0.064509	-0.989217	0.322557	Leptotrichia goodfellowii	time-eat	0.6211
-0.117523	0.098847	-1.18894	0.234464	Leptotrichia hofstadii	overweight	0.5371
-0.0743198	0.0502892	-1.47785	0.139448	Leptotrichia hofstadii	sucrose	0.4129
-0.0795259	0.0507232	-1.56784	0.116918	Leptotrichia hofstadii	sugar	0.378
-0.0781559	0.0512892	-1.52383	0.127552	Leptotrichia hofstadii	diet-score	0.3942
0.0288446	0.090627	0.318278	0.750274	Leptotrichia hofstadii	education	0.8994
0.224593	0.0988508	2.27204	0.0230842	Leptotrichia hofstadii	work-load	0.1702
-0.115178	0.0876383	-1.31424	0.188766	Leptotrichia hofstadii	leisure-time	0.482
-0.0288794	0.125859	-0.229459	0.818512	Leptotrichia hofstadii	snuff	0.9247
-0.0228569	0.14076	-0.162382	0.871005	Leptotrichia hofstadii	brush	0.9468
0.0639843	0.0979543	0.653206	0.513623	Leptotrichia hofstadii	floss	0.7643
-0.0633769	0.10642	-0.595538	0.551484	Leptotrichia hofstadii	bleeding	0.7889
0.28521	0.114822	2.48393	0.0129942	Leptotrichia hofstadii	extra-fluoride	0.1259
0.224366	0.0942583	2.38033	0.0172971	Leptotrichia hofstadii	rinse	0.1465
0.467426	0.0996669	4.68989	2.73358e-06	Leptotrichia hofstadii	caries-a-disease	0.0003
-0.0275138	0.0906804	-0.303415	0.761574	Leptotrichia hofstadii	time-eat	0.9025
-0.0431065	0.0876491	-0.491807	0.622856	Leptotrichia hongkongensis	overweight	0.8346
0.0517068	0.0438918	1.17805	0.238776	Leptotrichia hongkongensis	sucrose	0.5429
0.0254208	0.0433286	0.586696	0.557408	Leptotrichia hongkongensis	sugar	0.7933
-0.113691	0.0441917	-2.57269	0.0100912	Leptotrichia hongkongensis	diet-score	0.1141
0.0251158	0.080239	0.313012	0.754271	Leptotrichia hongkongensis	education	0.901
0.186588	0.0878077	2.12496	0.03359	Leptotrichia hongkongensis	work-load	0.2021
-0.204407	0.0770686	-2.65227	0.00799517	Leptotrichia hongkongensis	leisure-time	0.0998
0.0773268	0.111371	0.694318	0.487483	Leptotrichia hongkongensis	snuff	0.7478
-0.341605	0.123443	-2.76732	0.00565201	Leptotrichia hongkongensis	brush	0.0818
0.249761	0.0856825	2.91496	0.00355731	Leptotrichia hongkongensis	floss	0.0624
-0.072183	0.0951619	-0.758528	0.448135	Leptotrichia hongkongensis	bleeding	0.7208
0.347226	0.101303	3.42762	0.000608902	Leptotrichia hongkongensis	extra-fluoride	0.0193
0.264011	0.0831445	3.17533	0.00149668	Leptotrichia hongkongensis	rinse	0.0381
0.457548	0.089167	5.13136	2.8766e-07	Leptotrichia hongkongensis	caries-a-disease	0.0001
0.0133328	0.0804161	0.165797	0.868316	Leptotrichia hongkongensis	time-eat	0.9468
0.0804711	0.0860497	0.93517	0.349701	Leptotrichia shahii	overweight	0.6458
-0.0151148	0.0437655	-0.345359	0.729824	Leptotrichia shahii	sucrose	0.8937
-0.00342483	0.0444524	-0.0770449	0.938588	Leptotrichia shahii	sugar	0.972
-0.0445488	0.0438428	-1.0161	0.30958	Leptotrichia shahii	diet-score	0.6113
-0.0808152	0.0788391	-1.02506	0.305333	Leptotrichia shahii	education	0.6087
0.151113	0.085998	1.75717	0.0788888	Leptotrichia shahii	work-load	0.3146
-0.197778	0.0757448	-2.61111	0.00902482	Leptotrichia shahii	leisure-time	0.1081
-0.0457903	0.109471	-0.418286	0.675738	Leptotrichia shahii	snuff	0.8659
-0.342265	0.121154	-2.82505	0.0047273	Leptotrichia shahii	brush	0.0752
-0.0342563	0.0855178	-0.400575	0.688733	Leptotrichia shahii	floss	0.8715
-0.0703514	0.092184	-0.763163	0.445366	Leptotrichia shahii	bleeding	0.7181
0.215863	0.0999825	2.15901	0.0308497	Leptotrichia shahii	extra-fluoride	0.1931
0.0899792	0.0827137	1.08784	0.276666	Leptotrichia shahii	rinse	0.5795
0.353468	0.0844364	4.1862	2.83659e-05	Leptotrichia shahii	caries-a-disease	0.002
-0.223381	0.0782446	-2.8549	0.00430501	Leptotrichia shahii	time-eat	0.071
-0.0537667	0.0979956	-0.548664	0.583236	Leptotrichia sp. HMT 221	overweight	0.8126
0.0204231	0.0498259	0.409889	0.681887	Leptotrichia sp. HMT 221	sucrose	0.8687
0.0276185	0.0500533	0.551782	0.581098	Leptotrichia sp. HMT 221	sugar	0.8113
-0.00855819	0.0514452	-0.166356	0.867877	Leptotrichia sp. HMT 221	diet-score	0.9468
0.0748234	0.0897177	0.833987	0.404288	Leptotrichia sp. HMT 221	education	0.6872
0.2476	0.097305	2.54457	0.0109411	Leptotrichia sp. HMT 221	work-load	0.1167
-0.123303	0.0867261	-1.42175	0.155099	Leptotrichia sp. HMT 221	leisure-time	0.4399
-0.393541	0.122988	-3.19983	0.00137509	Leptotrichia sp. HMT 221	snuff	0.0364
0.0713246	0.139526	0.511191	0.609217	Leptotrichia sp. HMT 221	brush	0.8256
0.130858	0.0965317	1.3556	0.175226	Leptotrichia sp. HMT 221	floss	0.4651
0.0283219	0.105315	0.268925	0.787988	Leptotrichia sp. HMT 221	bleeding	0.914
0.308202	0.113209	2.72242	0.00648055	Leptotrichia sp. HMT 221	extra-fluoride	0.0873
0.161957	0.0939795	1.72332	0.0848309	Leptotrichia sp. HMT 221	rinse	0.327
0.26009	0.102713	2.53219	0.0113351	Leptotrichia sp. HMT 221	caries-a-disease	0.1183
0.0161086	0.0900132	0.178958	0.85797	Leptotrichia sp. HMT 221	time-eat	0.9432
-0.0817681	0.0734752	-1.11287	0.265765	Leptotrichia sp. HMT 417	overweight	0.569
0.00320073	0.0369761	0.0865622	0.93102	Leptotrichia sp. HMT 417	sucrose	0.9702
0.0600653	0.0364922	1.64597	0.0997692	Leptotrichia sp. HMT 417	sugar	0.35
-0.0273379	0.040063	-0.682372	0.495004	Leptotrichia sp. HMT 417	diet-score	0.7529
0.125081	0.0673499	1.85719	0.0632845	Leptotrichia sp. HMT 417	education	0.2796
0.216435	0.0734559	2.94647	0.00321425	Leptotrichia sp. HMT 417	work-load	0.0596
0.0248737	0.0652617	0.381138	0.703101	Leptotrichia sp. HMT 417	leisure-time	0.8814
-0.18845	0.0930472	-2.02532	0.0428346	Leptotrichia sp. HMT 417	snuff	0.2261
0.0294272	0.104822	0.280735	0.778914	Leptotrichia sp. HMT 417	brush	0.9106
0.162138	0.0709257	2.28602	0.0222529	Leptotrichia sp. HMT 417	floss	0.1683
0.117657	0.0792822	1.48403	0.137802	Leptotrichia sp. HMT 417	bleeding	0.4119
0.258787	0.0852219	3.03662	0.00239248	Leptotrichia sp. HMT 417	extra-fluoride	0.0498
0.0847115	0.0706885	1.19838	0.23077	Leptotrichia sp. HMT 417	rinse	0.5334
0.377176	0.0766574	4.92029	8.64175e-07	Leptotrichia sp. HMT 417	caries-a-disease	0.0001
-0.162266	0.0671069	-2.41802	0.0156052	Leptotrichia sp. HMT 417	time-eat	0.1413
0.00741155	0.0682316	0.108623	0.913501	Leptotrichia sp. HMT 498	overweight	0.963
0.00845803	0.0348339	0.24281	0.808153	Leptotrichia sp. HMT 498	sucrose	0.9198
-0.00401691	0.0353526	-0.113624	0.909536	Leptotrichia sp. HMT 498	sugar	0.9606
-0.021007	0.0340357	-0.617205	0.5371	Leptotrichia sp. HMT 498	diet-score	0.7813
-0.0709553	0.0624445	-1.13629	0.255834	Leptotrichia sp. HMT 498	education	0.5611
0.218438	0.0666725	3.27628	0.00105186	Leptotrichia sp. HMT 498	work-load	0.0299
-0.0284503	0.0605025	-0.470234	0.638188	Leptotrichia sp. HMT 498	leisure-time	0.8433
-0.0748147	0.0866427	-0.863485	0.387871	Leptotrichia sp. HMT 498	snuff	0.6758
-0.0608225	0.0970984	-0.626401	0.531052	Leptotrichia sp. HMT 498	brush	0.7765
0.00196717	0.0668574	0.0294234	0.976527	Leptotrichia sp. HMT 498	floss	0.9892
-0.0590328	0.0717239	-0.823056	0.410476	Leptotrichia sp. HMT 498	bleeding	0.6906
0.131089	0.0786309	1.66715	0.0954855	Leptotrichia sp. HMT 498	extra-fluoride	0.3434
0.0168595	0.0657034	0.2566	0.797488	Leptotrichia sp. HMT 498	rinse	0.9151
0.194637	0.070494	2.76104	0.00576181	Leptotrichia sp. HMT 498	caries-a-disease	0.0831
-0.0503917	0.0624516	-0.806892	0.419729	Leptotrichia sp. HMT 498	time-eat	0.6979
0.0674975	0.0933438	0.723107	0.469614	Leptotrichia wadei	overweight	0.7368
0.047245	0.0479396	0.98551	0.324374	Leptotrichia wadei	sucrose	0.6227
-0.0136669	0.0476659	-0.286722	0.774325	Leptotrichia wadei	sugar	0.9082
-0.0954879	0.0470452	-2.0297	0.0423866	Leptotrichia wadei	diet-score	0.2255
-0.0889437	0.0854833	-1.04048	0.298116	Leptotrichia wadei	education	0.6017
0.278767	0.0917287	3.03904	0.00237331	Leptotrichia wadei	work-load	0.0498
-0.158879	0.0824539	-1.92688	0.0539945	Leptotrichia wadei	leisure-time	0.2545
-0.00518943	0.118723	-0.0437103	0.965135	Leptotrichia wadei	snuff	0.9833
-0.310041	0.131874	-2.35103	0.0187213	Leptotrichia wadei	brush	0.1533
0.178938	0.0924253	1.93603	0.0528637	Leptotrichia wadei	floss	0.251
-0.0572631	0.100163	-0.571699	0.567526	Leptotrichia wadei	bleeding	0.8013
0.13491	0.108914	1.23868	0.215462	Leptotrichia wadei	extra-fluoride	0.5141
0.0901291	0.0891533	1.01095	0.312042	Leptotrichia wadei	rinse	0.6136
0.456435	0.090759	5.02908	4.92832e-07	Leptotrichia wadei	caries-a-disease	0.0001
-0.00851801	0.0852961	-0.0998641	0.920452	Leptotrichia wadei	time-eat	0.9662
-0.0705762	0.092725	-0.761134	0.446577	Neisseria elongata	overweight	0.7198
-0.0840803	0.0479498	-1.75351	0.0795151	Neisseria elongata	sucrose	0.3152
-0.0817155	0.0473723	-1.72496	0.084534	Neisseria elongata	sugar	0.3268
-0.0950172	0.0475257	-1.99928	0.0455779	Neisseria elongata	diet-score	0.2327
0.0252317	0.0849228	0.297114	0.766379	Neisseria elongata	education	0.9055
0.114068	0.0929571	1.2271	0.219784	Neisseria elongata	work-load	0.5203
-0.0523197	0.0822622	-0.636011	0.524769	Neisseria elongata	leisure-time	0.772
-0.0155304	0.117942	-0.131678	0.895239	Neisseria elongata	snuff	0.9548
0.0704327	0.131781	0.53447	0.593016	Neisseria elongata	brush	0.8177
0.210158	0.0915699	2.29506	0.0217298	Neisseria elongata	floss	0.1653
-0.0195035	0.101484	-0.192184	0.847598	Neisseria elongata	bleeding	0.9363
0.257952	0.107696	2.39518	0.0166124	Neisseria elongata	extra-fluoride	0.1455
0.132378	0.0890829	1.48601	0.137277	Neisseria elongata	rinse	0.4111
0.336357	0.0952908	3.52979	0.000415887	Neisseria elongata	caries-a-disease	0.0151
-0.0844428	0.0851188	-0.992058	0.321169	Neisseria elongata	time-eat	0.6208
0.248306	0.111394	2.22908	0.0258085	Neisseria sicca	overweight	0.1774
0.00844988	0.0582544	0.145051	0.88467	Neisseria sicca	sucrose	0.9497
0.0108034	0.0573114	0.188504	0.850482	Neisseria sicca	sugar	0.9382
-0.00508087	0.0585288	-0.0868097	0.930823	Neisseria sicca	diet-score	0.9702
0.020812	0.102597	0.202853	0.83925	Neisseria sicca	education	0.9327
0.2553	0.111719	2.2852	0.0223009	Neisseria sicca	work-load	0.1683
-0.126107	0.0992275	-1.27089	0.203767	Neisseria sicca	leisure-time	0.4981
-0.232874	0.141999	-1.63997	0.101011	Neisseria sicca	snuff	0.3516
-0.454578	0.157544	-2.8854	0.00390912	Neisseria sicca	brush	0.0671
0.174933	0.110558	1.58227	0.113587	Neisseria sicca	floss	0.3745
-0.36318	0.119404	-3.0416	0.00235328	Neisseria sicca	bleeding	0.0498
0.323026	0.130154	2.48188	0.0130693	Neisseria sicca	extra-fluoride	0.1263
0.161523	0.107104	1.5081	0.131529	Neisseria sicca	rinse	0.4019
0.506592	0.11294	4.48551	7.2739e-06	Neisseria sicca	caries-a-disease	0.0007
-0.138053	0.102467	-1.34729	0.177886	Neisseria sicca	time-eat	0.4696
0.0889296	0.0526031	1.69058	0.0909176	Olsenella sp. HMT 807	overweight	0.3365
0.0316873	0.0254911	1.24307	0.213841	Olsenella sp. HMT 807	sucrose	0.5126
0.0182037	0.027071	0.672444	0.501301	Olsenella sp. HMT 807	sugar	0.7557
-0.0345058	0.0260749	-1.32334	0.185724	Olsenella sp. HMT 807	diet-score	0.4774
0.0177278	0.0483183	0.366896	0.713696	Olsenella sp. HMT 807	education	0.8859
0.151303	0.051752	2.92363	0.0034598	Olsenella sp. HMT 807	work-load	0.0618
0.00821257	0.0468271	0.175381	0.860781	Olsenella sp. HMT 807	leisure-time	0.9449
0.0109275	0.0671046	0.162842	0.870643	Olsenella sp. HMT 807	snuff	0.9468
-0.151821	0.0743604	-2.04169	0.0411822	Olsenella sp. HMT 807	brush	0.2221
0.0467475	0.0526271	0.888277	0.374392	Olsenella sp. HMT 807	floss	0.6657
-0.103249	0.0543889	-1.89835	0.0576501	Olsenella sp. HMT 807	bleeding	0.265
0.0993282	0.0615166	1.61466	0.106385	Olsenella sp. HMT 807	extra-fluoride	0.3621
0.107075	0.0502802	2.12956	0.0332078	Olsenella sp. HMT 807	rinse	0.2011
0.19487	0.0513712	3.79337	0.000148618	Olsenella sp. HMT 807	caries-a-disease	0.0071
0.0250972	0.048519	0.517265	0.604971	Olsenella sp. HMT 807	time-eat	0.8251
-0.0909338	0.0856497	-1.06169	0.288374	Oribacterium asaccharolyticum	overweight	0.5917
-0.00628606	0.0438806	-0.143254	0.88609	Oribacterium asaccharolyticum	sucrose	0.9499
-0.000379059	0.0436748	-0.00867911	0.993075	Oribacterium asaccharolyticum	sugar	0.9967
-0.0712298	0.0436485	-1.6319	0.102701	Oribacterium asaccharolyticum	diet-score	0.3555
0.112633	0.0784982	1.43485	0.151329	Oribacterium asaccharolyticum	education	0.4349
0.26012	0.084929	3.06279	0.00219284	Oribacterium asaccharolyticum	work-load	0.0482
0.0886651	0.0759451	1.16749	0.243012	Oribacterium asaccharolyticum	leisure-time	0.5471
0.153418	0.108743	1.41083	0.158294	Oribacterium asaccharolyticum	snuff	0.4454
-0.0318065	0.121538	-0.2617	0.793553	Oribacterium asaccharolyticum	brush	0.9144
0.114538	0.0845463	1.35474	0.1755	Oribacterium asaccharolyticum	floss	0.4652
0.0124633	0.0937182	0.132987	0.894203	Oribacterium asaccharolyticum	bleeding	0.9548
0.0397783	0.100426	0.396096	0.692034	Oribacterium asaccharolyticum	extra-fluoride	0.8744
0.0692239	0.0822774	0.841348	0.400153	Oribacterium asaccharolyticum	rinse	0.6852
0.292214	0.0885676	3.29934	0.000969138	Oribacterium asaccharolyticum	caries-a-disease	0.0286
0.023094	0.0787327	0.293321	0.769277	Oribacterium asaccharolyticum	time-eat	0.9069
0.0106258	0.0828304	0.128284	0.897925	Parvimonas micra	overweight	0.9569
0.0155412	0.0416627	0.373024	0.70913	Parvimonas micra	sucrose	0.883
-0.0016101	0.0428156	-0.0376053	0.970002	Parvimonas micra	sugar	0.9847
-0.00959556	0.0425863	-0.22532	0.82173	Parvimonas micra	diet-score	0.9261
0.00814269	0.0758056	0.107415	0.914459	Parvimonas micra	education	0.9637
0.200878	0.0823423	2.43955	0.0147057	Parvimonas micra	work-load	0.1354
-0.0328766	0.07345	-0.447605	0.654438	Parvimonas micra	leisure-time	0.8542
-0.156718	0.104981	-1.49282	0.135484	Parvimonas micra	snuff	0.408
-0.101344	0.117602	-0.861752	0.388824	Parvimonas micra	brush	0.6762
0.0235123	0.0818603	0.287224	0.773941	Parvimonas micra	floss	0.9082
-0.113821	0.0881625	-1.29103	0.196693	Parvimonas micra	bleeding	0.4898
0.194799	0.0961518	2.02595	0.0427699	Parvimonas micra	extra-fluoride	0.2261
-0.00780134	0.0796353	-0.0979633	0.921961	Parvimonas micra	rinse	0.9664
0.308436	0.0841357	3.66594	0.000246435	Parvimonas micra	caries-a-disease	0.0102
-0.131236	0.0757498	-1.73249	0.0831856	Parvimonas micra	time-eat	0.3239
0.0468723	0.0537561	0.871944	0.383239	Peptidiphaga gingivicola	overweight	0.672
0.0287493	0.0267041	1.07659	0.281665	Peptidiphaga gingivicola	sucrose	0.5856
0.00870166	0.027739	0.313698	0.753751	Peptidiphaga gingivicola	sugar	0.9006
-0.0521858	0.0291785	-1.7885	0.0736952	Peptidiphaga gingivicola	diet-score	0.303
0.032207	0.0492444	0.654024	0.513096	Peptidiphaga gingivicola	education	0.7641
0.0480655	0.053544	0.897683	0.369354	Peptidiphaga gingivicola	work-load	0.6631
-0.0527523	0.0476511	-1.10705	0.268271	Peptidiphaga gingivicola	leisure-time	0.5721
-0.142727	0.0680072	-2.09871	0.0358428	Peptidiphaga gingivicola	snuff	0.2107
-0.30409	0.0747354	-4.06888	4.72391e-05	Peptidiphaga gingivicola	brush	0.003
-0.0220706	0.0530804	-0.415796	0.677559	Peptidiphaga gingivicola	floss	0.867
-0.0755257	0.0554474	-1.36211	0.173162	Peptidiphaga gingivicola	bleeding	0.4634
0.0804803	0.0608105	1.32346	0.185682	Peptidiphaga gingivicola	extra-fluoride	0.4774
0.0400706	0.0517786	0.773884	0.438999	Peptidiphaga gingivicola	rinse	0.7141
0.0932722	0.0524985	1.77666	0.0756236	Peptidiphaga gingivicola	caries-a-disease	0.3061
-0.0729409	0.0493302	-1.47862	0.139241	Peptidiphaga gingivicola	time-eat	0.4129
-0.0423863	0.0846426	-0.500768	0.616534	Peptidiphaga sp. HMT 183	overweight	0.831
-0.00442318	0.0439609	-0.100616	0.919855	Peptidiphaga sp. HMT 183	sucrose	0.9662
0.0155883	0.0439965	0.354308	0.723108	Peptidiphaga sp. HMT 183	sugar	0.8921
-0.00125599	0.0433624	-0.0289649	0.976893	Peptidiphaga sp. HMT 183	diet-score	0.9893
-0.0548915	0.0774876	-0.708391	0.478703	Peptidiphaga sp. HMT 183	education	0.7419
0.384074	0.0824628	4.65755	3.19999e-06	Peptidiphaga sp. HMT 183	work-load	0.0003
-0.0914472	0.0749552	-1.22002	0.222456	Peptidiphaga sp. HMT 183	leisure-time	0.5235
0.106608	0.107482	0.991863	0.321264	Peptidiphaga sp. HMT 183	snuff	0.6208
-0.14432	0.120272	-1.19994	0.230161	Peptidiphaga sp. HMT 183	brush	0.5328
0.289444	0.082992	3.48762	0.000487347	Peptidiphaga sp. HMT 183	floss	0.0173
-0.16598	0.0911704	-1.82055	0.0686756	Peptidiphaga sp. HMT 183	bleeding	0.2939
0.374151	0.0971222	3.85237	0.000116981	Peptidiphaga sp. HMT 183	extra-fluoride	0.0062
0.22415	0.0805907	2.78134	0.00541355	Peptidiphaga sp. HMT 183	rinse	0.0804
0.426484	0.0852236	5.0043	5.60654e-07	Peptidiphaga sp. HMT 183	caries-a-disease	0.0001
-0.0106461	0.0777955	-0.136847	0.891152	Peptidiphaga sp. HMT 183	time-eat	0.9533
0.0248771	0.0676265	0.36786	0.712978	Peptococcus sp. HMT 167	overweight	0.8853
0.0156434	0.0336332	0.465116	0.641848	Peptococcus sp. HMT 167	sucrose	0.8458
0.016847	0.0360376	0.467483	0.640154	Peptococcus sp. HMT 167	sugar	0.8444
-0.104636	0.0335511	-3.1187	0.00181649	Peptococcus sp. HMT 167	diet-score	0.0426
0.00947329	0.0619006	0.15304	0.878367	Peptococcus sp. HMT 167	education	0.949
0.173126	0.0666722	2.59668	0.00941301	Peptococcus sp. HMT 167	work-load	0.1114
-0.0804761	0.0598531	-1.34456	0.178767	Peptococcus sp. HMT 167	leisure-time	0.471
-0.0686911	0.0858999	-0.799665	0.423905	Peptococcus sp. HMT 167	snuff	0.7012
-0.142695	0.0956099	-1.49248	0.135574	Peptococcus sp. HMT 167	brush	0.408
0.108754	0.066962	1.62411	0.104351	Peptococcus sp. HMT 167	floss	0.3572
-0.110356	0.0714728	-1.54403	0.122581	Peptococcus sp. HMT 167	bleeding	0.3854
0.152665	0.0787744	1.93801	0.0526225	Peptococcus sp. HMT 167	extra-fluoride	0.2509
0.128199	0.0645478	1.9861	0.047022	Peptococcus sp. HMT 167	rinse	0.2371
0.242222	0.0675953	3.58341	0.000339132	Peptococcus sp. HMT 167	caries-a-disease	0.0127
-0.080449	0.0620178	-1.29719	0.194565	Peptococcus sp. HMT 167	time-eat	0.4886
-0.105362	0.0937165	-1.12427	0.2609	Peptococcus sp. HMT 168	overweight	0.5644
-0.16068	0.0476525	-3.3719	0.000746504	Peptococcus sp. HMT 168	sucrose	0.0229
-0.150833	0.0479259	-3.14722	0.00164832	Peptococcus sp. HMT 168	sugar	0.0399
0.065669	0.0482798	1.36017	0.173775	Peptococcus sp. HMT 168	diet-score	0.464
0.143041	0.0859066	1.66507	0.0958979	Peptococcus sp. HMT 168	education	0.3436
-0.131784	0.0939544	-1.40264	0.160725	Peptococcus sp. HMT 168	work-load	0.448
0.00785617	0.0832578	0.0943596	0.924824	Peptococcus sp. HMT 168	leisure-time	0.9681
0.0722654	0.119255	0.605974	0.544532	Peptococcus sp. HMT 168	snuff	0.7856
-0.00969344	0.133323	-0.0727065	0.94204	Peptococcus sp. HMT 168	brush	0.9735
0.0858934	0.0930054	0.923531	0.355731	Peptococcus sp. HMT 168	floss	0.6518
0.0557546	0.100932	0.552398	0.580676	Peptococcus sp. HMT 168	bleeding	0.8113
0.107743	0.109545	0.983547	0.325338	Peptococcus sp. HMT 168	extra-fluoride	0.6235
-0.0627467	0.0899629	-0.697473	0.485507	Peptococcus sp. HMT 168	rinse	0.7464
0.047139	0.0976103	0.48293	0.629145	Peptococcus sp. HMT 168	caries-a-disease	0.8387
0.0577869	0.0860927	0.671217	0.502082	Peptococcus sp. HMT 168	time-eat	0.7561
-0.0884193	0.0637126	-1.38778	0.165203	Peptostreptococcaceae [XI][G-1] sulci	overweight	0.4543
-0.0417143	0.0354338	-1.17724	0.239098	Peptostreptococcaceae [XI][G-1] sulci	sucrose	0.5429
-0.0456774	0.0353821	-1.29098	0.196712	Peptostreptococcaceae [XI][G-1] sulci	sugar	0.4898
0.0316749	0.0330906	0.95722	0.338456	Peptostreptococcaceae [XI][G-1] sulci	diet-score	0.6358
0.181372	0.0584529	3.10287	0.00191654	Peptostreptococcaceae [XI][G-1] sulci	education	0.0442
0.0373535	0.0636192	0.587142	0.557108	Peptostreptococcaceae [XI][G-1] sulci	work-load	0.7932
0.0234097	0.0566387	0.413316	0.679375	Peptostreptococcaceae [XI][G-1] sulci	leisure-time	0.8681
0.0326312	0.0811654	0.402033	0.68766	Peptostreptococcaceae [XI][G-1] sulci	snuff	0.8715
0.0128506	0.0909342	0.141317	0.887619	Peptostreptococcaceae [XI][G-1] sulci	brush	0.9509
0.166895	0.0626947	2.66203	0.00776715	Peptostreptococcaceae [XI][G-1] sulci	floss	0.0988
0.0946104	0.0669666	1.4128	0.157714	Peptostreptococcaceae [XI][G-1] sulci	bleeding	0.4454
0.207462	0.0740886	2.80019	0.00510721	Peptostreptococcaceae [XI][G-1] sulci	extra-fluoride	0.0783
0.102626	0.0611826	1.67736	0.0934712	Peptostreptococcaceae [XI][G-1] sulci	rinse	0.3392
0.0319611	0.0666791	0.479327	0.631706	Peptostreptococcaceae [XI][G-1] sulci	caries-a-disease	0.8394
0.038746	0.058614	0.661036	0.508589	Peptostreptococcaceae [XI][G-1] sulci	time-eat	0.76
-0.0439693	0.0545749	-0.805668	0.420434	Peptostreptococcaceae [XI][G-2] bacterium HMT 091	overweight	0.6982
-0.0525239	0.027009	-1.94468	0.0518136	Peptostreptococcaceae [XI][G-2] bacterium HMT 091	sucrose	0.2488
-0.0219125	0.0269622	-0.812709	0.416385	Peptostreptococcaceae [XI][G-2] bacterium HMT 091	sugar	0.695
0.0331285	0.0270752	1.22358	0.221112	Peptostreptococcaceae [XI][G-2] bacterium HMT 091	diet-score	0.5229
0.118158	0.0499873	2.36376	0.0180906	Peptostreptococcaceae [XI][G-2] bacterium HMT 091	education	0.1499
0.0719931	0.0540388	1.33225	0.182779	Peptostreptococcaceae [XI][G-2] bacterium HMT 091	work-load	0.4732
0.147945	0.0478593	3.09124	0.00199319	Peptostreptococcaceae [XI][G-2] bacterium HMT 091	leisure-time	0.0457
0.11007	0.0691991	1.59063	0.111694	Peptostreptococcaceae [XI][G-2] bacterium HMT 091	snuff	0.3727
0.134971	0.0770683	1.75132	0.0798908	Peptostreptococcaceae [XI][G-2] bacterium HMT 091	brush	0.3155
0.0582787	0.0528718	1.10226	0.270347	Peptostreptococcaceae [XI][G-2] bacterium HMT 091	floss	0.5749
0.0481747	0.0576045	0.836301	0.402985	Peptostreptococcaceae [XI][G-2] bacterium HMT 091	bleeding	0.6872
0.114008	0.0632615	1.80216	0.0715196	Peptostreptococcaceae [XI][G-2] bacterium HMT 091	extra-fluoride	0.3001
0.0369271	0.0525623	0.702539	0.482343	Peptostreptococcaceae [XI][G-2] bacterium HMT 091	rinse	0.7442
0.0351197	0.0568279	0.618001	0.536575	Peptostreptococcaceae [XI][G-2] bacterium HMT 091	caries-a-disease	0.7813
-0.00445154	0.050217	-0.088646	0.929363	Peptostreptococcaceae [XI][G-2] bacterium HMT 091	time-eat	0.97
-0.0249013	0.0657327	-0.378827	0.704817	Peptostreptococcaceae [XI][G-7] yurii	overweight	0.8819
-0.0272156	0.0337575	-0.80621	0.420122	Peptostreptococcaceae [XI][G-7] yurii	sucrose	0.6979
-0.0426546	0.0345249	-1.23547	0.216654	Peptostreptococcaceae [XI][G-7] yurii	sugar	0.5158
-0.0606494	0.034408	-1.76266	0.0779582	Peptostreptococcaceae [XI][G-7] yurii	diet-score	0.3126
-0.00461266	0.0601678	-0.0766632	0.938891	Peptostreptococcaceae [XI][G-7] yurii	education	0.9721
0.163081	0.0655925	2.48628	0.0129088	Peptostreptococcaceae [XI][G-7] yurii	work-load	0.1257
-0.0471243	0.058264	-0.808807	0.418626	Peptostreptococcaceae [XI][G-7] yurii	leisure-time	0.6972
0.0501422	0.0835253	0.600323	0.548291	Peptostreptococcaceae [XI][G-7] yurii	snuff	0.7876
-0.0476385	0.093035	-0.512049	0.608617	Peptostreptococcaceae [XI][G-7] yurii	brush	0.8256
0.0752139	0.0652806	1.15216	0.249254	Peptostreptococcaceae [XI][G-7] yurii	floss	0.5531
-0.00205989	0.0693997	-0.0296815	0.976321	Peptostreptococcaceae [XI][G-7] yurii	bleeding	0.9892
0.158565	0.0762209	2.08034	0.0374945	Peptostreptococcaceae [XI][G-7] yurii	extra-fluoride	0.2144
0.12649	0.0628226	2.01345	0.0440676	Peptostreptococcaceae [XI][G-7] yurii	rinse	0.2291
0.282447	0.0651798	4.33335	1.46858e-05	Peptostreptococcaceae [XI][G-7] yurii	caries-a-disease	0.0011
0.0135042	0.060409	0.223546	0.823111	Peptostreptococcaceae [XI][G-7] yurii	time-eat	0.9261
0.0659441	0.0799166	0.825161	0.40928	Peptostreptococcaceae [XI][G-9] brachy	overweight	0.6906
-0.0174679	0.0413744	-0.422191	0.672886	Peptostreptococcaceae [XI][G-9] brachy	sucrose	0.8641
-0.0161925	0.0413187	-0.391892	0.695138	Peptostreptococcaceae [XI][G-9] brachy	sugar	0.8755
-0.0679329	0.0403305	-1.68441	0.0921029	Peptostreptococcaceae [XI][G-9] brachy	diet-score	0.3382
-0.0496126	0.0732017	-0.677753	0.497929	Peptostreptococcaceae [XI][G-9] brachy	education	0.7541
0.211612	0.0795803	2.6591	0.00783502	Peptostreptococcaceae [XI][G-9] brachy	work-load	0.099
-0.0792128	0.0708311	-1.11833	0.263425	Peptostreptococcaceae [XI][G-9] brachy	leisure-time	0.5667
0.0864048	0.101571	0.85068	0.394947	Peptostreptococcaceae [XI][G-9] brachy	snuff	0.6805
-0.183252	0.113338	-1.61686	0.105908	Peptostreptococcaceae [XI][G-9] brachy	brush	0.3611
0.125236	0.0785445	1.59446	0.110833	Peptostreptococcaceae [XI][G-9] brachy	floss	0.3715
-0.108769	0.0853669	-1.27413	0.202617	Peptostreptococcaceae [XI][G-9] brachy	bleeding	0.4959
0.236459	0.0926362	2.55256	0.0106935	Peptostreptococcaceae [XI][G-9] brachy	extra-fluoride	0.1166
0.0313745	0.0768087	0.408476	0.682924	Peptostreptococcaceae [XI][G-9] brachy	rinse	0.8691
0.323245	0.0813392	3.97403	7.0666e-05	Peptostreptococcaceae [XI][G-9] brachy	caries-a-disease	0.004
-0.0994925	0.0731985	-1.35922	0.174078	Peptostreptococcaceae [XI][G-9] brachy	time-eat	0.464
-0.0718661	0.0633719	-1.13404	0.256779	Peptostreptococcus stomatis	overweight	0.5621
-0.0735891	0.0340824	-2.15915	0.0308383	Peptostreptococcus stomatis	sucrose	0.1931
-0.0650219	0.0338407	-1.92141	0.0546797	Peptostreptococcus stomatis	sugar	0.2565
0.03302	0.0333328	0.990617	0.321873	Peptostreptococcus stomatis	diet-score	0.6208
0.131568	0.0580924	2.2648	0.0235252	Peptostreptococcus stomatis	education	0.1713
0.0466512	0.063034	0.740097	0.459241	Peptostreptococcus stomatis	work-load	0.729
0.0128183	0.0562981	0.227686	0.819891	Peptostreptococcus stomatis	leisure-time	0.9253
0.0070941	0.080681	0.0879278	0.929934	Peptostreptococcus stomatis	snuff	0.97
0.0089427	0.0902647	0.0990719	0.921081	Peptostreptococcus stomatis	brush	0.9662
0.138433	0.0624035	2.21835	0.0265308	Peptostreptococcus stomatis	floss	0.1787
0.09723	0.0671273	1.44844	0.147493	Peptostreptococcus stomatis	bleeding	0.4283
0.232223	0.0735262	3.15837	0.00158656	Peptostreptococcus stomatis	extra-fluoride	0.0394
0.086709	0.0609194	1.42334	0.154638	Peptostreptococcus stomatis	rinse	0.4389
0.114398	0.0636433	1.79749	0.0722586	Peptostreptococcus stomatis	caries-a-disease	0.3012
0.0552324	0.0582621	0.947999	0.34313	Peptostreptococcus stomatis	time-eat	0.6408
0.0682306	0.0924773	0.73781	0.46063	Porphyromonas endodontalis	overweight	0.73
0.0176226	0.0479089	0.367836	0.712996	Porphyromonas endodontalis	sucrose	0.8853
0.00069846	0.0483422	0.0144482	0.988472	Porphyromonas endodontalis	sugar	0.9957
-0.0812758	0.0468866	-1.73345	0.0830148	Porphyromonas endodontalis	diet-score	0.3236
-0.0286871	0.084692	-0.338723	0.734818	Porphyromonas endodontalis	education	0.8966
0.155531	0.0925636	1.68026	0.0929076	Porphyromonas endodontalis	work-load	0.3387
-0.110441	0.0818894	-1.34866	0.177447	Porphyromonas endodontalis	leisure-time	0.4691
-0.083216	0.117549	-0.707929	0.47899	Porphyromonas endodontalis	snuff	0.7419
-0.305353	0.130219	-2.34492	0.0190312	Porphyromonas endodontalis	brush	0.1538
0.191177	0.0905907	2.11034	0.0348293	Porphyromonas endodontalis	floss	0.2061
-0.256469	0.0984483	-2.60511	0.00918439	Porphyromonas endodontalis	bleeding	0.1094
0.262215	0.107294	2.44388	0.0145301	Porphyromonas endodontalis	extra-fluoride	0.1344
0.0911897	0.0888654	1.02615	0.304819	Porphyromonas endodontalis	rinse	0.6087
0.385265	0.0933929	4.1252	3.70407e-05	Porphyromonas endodontalis	caries-a-disease	0.0025
-0.10099	0.0848086	-1.1908	0.233734	Porphyromonas endodontalis	time-eat	0.5367
-0.0060016	0.0812615	-0.0738554	0.941125	Porphyromonas sp. HMT 275	overweight	0.9729
-0.0294932	0.0408667	-0.721694	0.470483	Porphyromonas sp. HMT 275	sucrose	0.737
-0.0206299	0.0424725	-0.485722	0.627164	Porphyromonas sp. HMT 275	sugar	0.8376
-0.0549417	0.0429385	-1.27954	0.200706	Porphyromonas sp. HMT 275	diet-score	0.4925
-0.123808	0.0743687	-1.66479	0.0959544	Porphyromonas sp. HMT 275	education	0.3436
0.0251255	0.0819764	0.306497	0.759227	Porphyromonas sp. HMT 275	work-load	0.9017
-0.0697855	0.0719891	-0.969389	0.332351	Porphyromonas sp. HMT 275	leisure-time	0.6301
0.0449439	0.103262	0.435242	0.663387	Porphyromonas sp. HMT 275	snuff	0.8594
-0.0898408	0.114925	-0.781733	0.434372	Porphyromonas sp. HMT 275	brush	0.7107
0.206578	0.0798116	2.58832	0.00964448	Porphyromonas sp. HMT 275	floss	0.1119
-0.0174922	0.0860226	-0.203344	0.838866	Porphyromonas sp. HMT 275	bleeding	0.9325
0.0932442	0.0946367	0.985286	0.324483	Porphyromonas sp. HMT 275	extra-fluoride	0.6227
0.0529621	0.0781008	0.678125	0.497692	Porphyromonas sp. HMT 275	rinse	0.7541
0.266517	0.0832511	3.20137	0.00136778	Porphyromonas sp. HMT 275	caries-a-disease	0.0364
-0.0309274	0.0746209	-0.414461	0.678536	Porphyromonas sp. HMT 275	time-eat	0.8677
0.0280306	0.0953814	0.293879	0.76885	Porphyromonas sp. HMT 284	overweight	0.9067
-0.0232928	0.0495669	-0.469928	0.638407	Porphyromonas sp. HMT 284	sucrose	0.8433
-0.0712217	0.0490589	-1.45176	0.146568	Porphyromonas sp. HMT 284	sugar	0.4266
-0.0646422	0.0493857	-1.30892	0.19056	Porphyromonas sp. HMT 284	diet-score	0.4834
0.0739414	0.0873001	0.846979	0.397007	Porphyromonas sp. HMT 284	education	0.683
0.0774258	0.0957647	0.8085	0.418803	Porphyromonas sp. HMT 284	work-load	0.6972
-0.0271746	0.084598	-0.32122	0.748044	Porphyromonas sp. HMT 284	leisure-time	0.8994
0.209692	0.120777	1.73618	0.0825314	Porphyromonas sp. HMT 284	snuff	0.322
-0.0202656	0.135167	-0.14993	0.88082	Porphyromonas sp. HMT 284	brush	0.9497
0.0618952	0.0943759	0.655837	0.511929	Porphyromonas sp. HMT 284	floss	0.7629
-0.208118	0.100916	-2.0623	0.0391789	Porphyromonas sp. HMT 284	bleeding	0.2182
0.257858	0.110684	2.32968	0.0198233	Porphyromonas sp. HMT 284	extra-fluoride	0.1569
0.20251	0.0908895	2.22809	0.0258742	Porphyromonas sp. HMT 284	rinse	0.1774
0.348951	0.0968836	3.60176	0.000316074	Porphyromonas sp. HMT 284	caries-a-disease	0.0121
-0.0907186	0.0872276	-1.04002	0.298329	Porphyromonas sp. HMT 284	time-eat	0.6017
0.130759	0.0948757	1.37822	0.168136	Prevotella denticola	overweight	0.4598
0.0746385	0.049017	1.52271	0.127833	Prevotella denticola	sucrose	0.3946
0.100499	0.0489124	2.05466	0.0399116	Prevotella denticola	sugar	0.2195
-0.0914542	0.0482357	-1.89599	0.0579618	Prevotella denticola	diet-score	0.2658
0.117846	0.0870404	1.35393	0.17576	Prevotella denticola	education	0.4656
0.287366	0.0943539	3.04562	0.002322	Prevotella denticola	work-load	0.0497
0.0496828	0.0843197	0.58922	0.555714	Prevotella denticola	leisure-time	0.7918
-0.16427	0.120597	-1.36213	0.173156	Prevotella denticola	snuff	0.4634
-0.249731	0.134657	-1.85456	0.0636589	Prevotella denticola	brush	0.2802
0.309402	0.0922363	3.35445	0.000795216	Prevotella denticola	floss	0.0242
-0.294689	0.100635	-2.92828	0.00340839	Prevotella denticola	bleeding	0.0612
0.323054	0.109472	2.95103	0.00316717	Prevotella denticola	extra-fluoride	0.059
0.129943	0.0910715	1.42683	0.153629	Prevotella denticola	rinse	0.437
0.338025	0.0985704	3.42928	0.000605189	Prevotella denticola	caries-a-disease	0.0193
-0.0290387	0.0872441	-0.332844	0.739252	Prevotella denticola	time-eat	0.8979
-0.0239291	0.0771196	-0.310285	0.756344	Prevotella maculosa	overweight	0.9017
-0.0784813	0.0402854	-1.94813	0.0513992	Prevotella maculosa	sucrose	0.2483
-0.0681296	0.0404134	-1.68582	0.0918307	Prevotella maculosa	sugar	0.3382
0.0064823	0.0400469	0.161868	0.87141	Prevotella maculosa	diet-score	0.9468
-0.0310988	0.0705864	-0.440578	0.659518	Prevotella maculosa	education	0.8569
0.073124	0.0768294	0.951771	0.341213	Prevotella maculosa	work-load	0.6388
-0.0292225	0.0683946	-0.427263	0.669188	Prevotella maculosa	leisure-time	0.8625
-0.0869884	0.0979343	-0.888233	0.374416	Prevotella maculosa	snuff	0.6657
-0.0284671	0.109479	-0.260024	0.794845	Prevotella maculosa	brush	0.9144
0.129989	0.0763851	1.70176	0.0888005	Prevotella maculosa	floss	0.3329
-0.158687	0.0801741	-1.97928	0.0477842	Prevotella maculosa	bleeding	0.2389
0.26989	0.088922	3.03513	0.00240432	Prevotella maculosa	extra-fluoride	0.0498
0.184127	0.073489	2.50551	0.0122275	Prevotella maculosa	rinse	0.1224
0.175911	0.0792137	2.22071	0.0263706	Prevotella maculosa	caries-a-disease	0.1781
-0.00401838	0.0708821	-0.0566911	0.954791	Prevotella maculosa	time-eat	0.9774
0.011543	0.0837735	0.137788	0.890408	Prevotella nigrescens	overweight	0.9528
0.0593211	0.0423366	1.40118	0.161161	Prevotella nigrescens	sucrose	0.4483
0.0367876	0.044433	0.827934	0.407708	Prevotella nigrescens	sugar	0.6903
-0.0774186	0.0437899	-1.76796	0.0770682	Prevotella nigrescens	diet-score	0.3103
-0.0673598	0.076669	-0.878579	0.37963	Prevotella nigrescens	education	0.6703
0.172579	0.0840536	2.0532	0.0400529	Prevotella nigrescens	work-load	0.2197
-0.151292	0.0739068	-2.04706	0.0406518	Prevotella nigrescens	leisure-time	0.2213
0.0343489	0.106468	0.322623	0.746981	Prevotella nigrescens	snuff	0.8994
-0.32079	0.118118	-2.71585	0.00661052	Prevotella nigrescens	brush	0.0885
0.361222	0.0807155	4.47525	7.63232e-06	Prevotella nigrescens	floss	0.0007
-0.197981	0.0910112	-2.17534	0.0296044	Prevotella nigrescens	bleeding	0.1896
0.346231	0.0960266	3.60557	0.000311467	Prevotella nigrescens	extra-fluoride	0.0121
0.262332	0.0790456	3.31874	0.00090425	Prevotella nigrescens	rinse	0.0271
0.41172	0.0856568	4.80662	1.53501e-06	Prevotella nigrescens	caries-a-disease	0.0002
-0.0477887	0.0768286	-0.622017	0.533931	Prevotella nigrescens	time-eat	0.7796
-0.0466751	0.0734293	-0.635647	0.525007	Prevotella oris	overweight	0.772
0.0244797	0.0387121	0.632351	0.527157	Prevotella oris	sucrose	0.7732
0.0330788	0.0385118	0.858928	0.39038	Prevotella oris	sugar	0.6766
-0.0363165	0.0374956	-0.968553	0.332768	Prevotella oris	diet-score	0.6303
-0.035457	0.0672354	-0.527356	0.597946	Prevotella oris	education	0.8199
0.169573	0.0729549	2.32435	0.0201068	Prevotella oris	work-load	0.1579
-0.0928734	0.0649918	-1.429	0.153004	Prevotella oris	leisure-time	0.4366
-0.00036951	0.0933801	-0.00395705	0.996843	Prevotella oris	snuff	0.9984
-0.17592	0.104201	-1.68828	0.0913571	Prevotella oris	brush	0.3375
0.36397	0.0699553	5.2029	1.96199e-07	Prevotella oris	floss	0
-0.0606313	0.0808315	-0.750095	0.453197	Prevotella oris	bleeding	0.7227
0.398967	0.0830829	4.80203	1.57067e-06	Prevotella oris	extra-fluoride	0.0002
0.212873	0.0698185	3.04894	0.00229651	Prevotella oris	rinse	0.0497
0.412728	0.0757396	5.44931	5.05655e-08	Prevotella oris	caries-a-disease	0
-0.023519	0.0674321	-0.34878	0.727254	Prevotella oris	time-eat	0.8925
-0.0751763	0.092192	-0.815432	0.414825	Prevotella oulorum	overweight	0.6945
0.0195508	0.0475739	0.410958	0.681104	Prevotella oulorum	sucrose	0.8687
0.024574	0.047797	0.514132	0.607159	Prevotella oulorum	sugar	0.8256
-0.0400155	0.0473694	-0.844755	0.398248	Prevotella oulorum	diet-score	0.6837
-0.10223	0.0844439	-1.21062	0.22604	Prevotella oulorum	education	0.5265
0.104444	0.0923566	1.13087	0.258108	Prevotella oulorum	work-load	0.563
-0.172729	0.0813688	-2.12279	0.0337715	Prevotella oulorum	leisure-time	0.2023
0.0255431	0.117273	0.217809	0.827578	Prevotella oulorum	snuff	0.927
-0.224908	0.130612	-1.72196	0.0850764	Prevotella oulorum	brush	0.327
0.207636	0.0908967	2.2843	0.0223536	Prevotella oulorum	floss	0.1683
-0.113179	0.0988732	-1.14469	0.252337	Prevotella oulorum	bleeding	0.5564
0.279216	0.106797	2.61446	0.00893698	Prevotella oulorum	extra-fluoride	0.1077
0.240819	0.0876954	2.74609	0.00603108	Prevotella oulorum	rinse	0.0834
0.398657	0.0926427	4.30316	1.68379e-05	Prevotella oulorum	caries-a-disease	0.0012
-0.14396	0.084216	-1.70942	0.0873738	Prevotella oulorum	time-eat	0.331
0.0803398	0.0724126	1.10947	0.267226	Prevotella pleuritidis	overweight	0.5705
0.0350198	0.0371828	0.941829	0.34628	Prevotella pleuritidis	sucrose	0.6438
0.0591817	0.0358214	1.65213	0.0985077	Prevotella pleuritidis	sugar	0.3475
-0.066611	0.0368073	-1.80972	0.0703392	Prevotella pleuritidis	diet-score	0.2972
0.00599202	0.0663753	0.090275	0.928069	Prevotella pleuritidis	education	0.9699
0.135504	0.0720618	1.88038	0.0600561	Prevotella pleuritidis	work-load	0.2716
-0.0901657	0.0641659	-1.4052	0.159963	Prevotella pleuritidis	leisure-time	0.4475
-0.103034	0.0920365	-1.11949	0.26293	Prevotella pleuritidis	snuff	0.5667
-0.284159	0.101667	-2.79499	0.00519017	Prevotella pleuritidis	brush	0.0793
0.107171	0.0719543	1.48943	0.136374	Prevotella pleuritidis	floss	0.4098
-0.0901996	0.0766152	-1.17731	0.239073	Prevotella pleuritidis	bleeding	0.5429
0.00252538	0.0849365	0.0297325	0.97628	Prevotella pleuritidis	extra-fluoride	0.9892
0.00100132	0.0697906	0.0143474	0.988553	Prevotella pleuritidis	rinse	0.9957
0.347053	0.0738804	4.6975	2.63371e-06	Prevotella pleuritidis	caries-a-disease	0.0003
0.0841342	0.0663928	1.26722	0.205077	Prevotella pleuritidis	time-eat	0.4997
-0.0126167	0.0486387	-0.259396	0.79533	Prevotella salivae	overweight	0.9145
0.0446056	0.0262125	1.70169	0.0888135	Prevotella salivae	sucrose	0.3329
0.0410202	0.0256527	1.59906	0.109808	Prevotella salivae	sugar	0.3703
-0.0428833	0.0268671	-1.59612	0.110461	Prevotella salivae	diet-score	0.3708
-0.0122059	0.0445166	-0.274187	0.783941	Prevotella salivae	education	0.9123
0.189841	0.0482231	3.93672	8.2603e-05	Prevotella salivae	work-load	0.0046
0.0618692	0.0430297	1.43782	0.150484	Prevotella salivae	leisure-time	0.4341
-0.0713515	0.0617205	-1.15604	0.247664	Prevotella salivae	snuff	0.5519
-0.0041383	0.0692594	-0.0597507	0.952354	Prevotella salivae	brush	0.9767
0.130012	0.0449301	2.89366	0.00380786	Prevotella salivae	floss	0.0659
-0.0149298	0.0538333	-0.277333	0.781524	Prevotella salivae	bleeding	0.9115
0.13183	0.0566486	2.32715	0.0199573	Prevotella salivae	extra-fluoride	0.157
0.0820913	0.0465842	1.76221	0.0780333	Prevotella salivae	rinse	0.3126
0.117554	0.0522874	2.24824	0.0245612	Prevotella salivae	caries-a-disease	0.1742
0.0154081	0.0446651	0.344969	0.730117	Prevotella salivae	time-eat	0.8938
-0.0631314	0.105218	-0.600005	0.548503	Prevotella scopos	overweight	0.7876
-0.161113	0.0529737	-3.04137	0.00235505	Prevotella scopos	sucrose	0.0498
-0.129264	0.0525939	-2.45777	0.0139802	Prevotella scopos	sugar	0.1328
0.0336752	0.0529667	0.635781	0.524919	Prevotella scopos	diet-score	0.772
0.180318	0.0963375	1.87173	0.0612433	Prevotella scopos	education	0.2751
0.195335	0.105045	1.85954	0.0629505	Prevotella scopos	work-load	0.2792
0.105035	0.0932153	1.1268	0.259828	Prevotella scopos	leisure-time	0.5637
-0.167936	0.133526	-1.2577	0.208499	Prevotella scopos	snuff	0.5046
-0.409606	0.147736	-2.77256	0.00556178	Prevotella scopos	brush	0.0814
0.116007	0.103876	1.11679	0.264086	Prevotella scopos	floss	0.5675
-0.209676	0.112335	-1.86652	0.0619683	Prevotella scopos	bleeding	0.2765
0.292023	0.121524	2.403	0.0162612	Prevotella scopos	extra-fluoride	0.1445
0.039801	0.101172	0.393401	0.694023	Prevotella scopos	rinse	0.8755
0.410264	0.107843	3.80427	0.000142224	Prevotella scopos	caries-a-disease	0.007
0.0795466	0.0965182	0.824161	0.409848	Prevotella scopos	time-eat	0.6906
-0.0317085	0.104106	-0.30458	0.760686	Prevotella shahii	overweight	0.9025
-0.166219	0.0527252	-3.15255	0.00161849	Prevotella shahii	sucrose	0.0395
-0.170767	0.0523417	-3.26254	0.0011042	Prevotella shahii	sugar	0.0305
0.134826	0.0535191	2.51921	0.011762	Prevotella shahii	diet-score	0.1212
0.171855	0.0952858	1.80357	0.0712981	Prevotella shahii	education	0.2998
-0.284912	0.103605	-2.74998	0.00595992	Prevotella shahii	work-load	0.0833
0.0651003	0.0922895	0.705392	0.480566	Prevotella shahii	leisure-time	0.7429
0.0424072	0.13232	0.320489	0.748598	Prevotella shahii	snuff	0.8994
-0.124027	0.147247	-0.842305	0.399617	Prevotella shahii	brush	0.685
0.0244785	0.1029	0.237888	0.811968	Prevotella shahii	floss	0.9222
0.024045	0.112103	0.214491	0.830164	Prevotella shahii	bleeding	0.9278
0.165253	0.121394	1.3613	0.17342	Prevotella shahii	extra-fluoride	0.4638
-0.0147188	0.100088	-0.147058	0.883086	Prevotella shahii	rinse	0.9497
-0.0916915	0.109791	-0.835145	0.403636	Prevotella shahii	caries-a-disease	0.6872
-0.00947806	0.0955226	-0.0992233	0.920961	Prevotella shahii	time-eat	0.9662
0.0197282	0.0815188	0.242009	0.808773	Prevotella sp. HMT 300	overweight	0.9198
0.068273	0.0419031	1.62931	0.103248	Prevotella sp. HMT 300	sucrose	0.3561
0.0818832	0.0422736	1.93698	0.0527477	Prevotella sp. HMT 300	sugar	0.2509
-0.0512136	0.0416255	-1.23034	0.218569	Prevotella sp. HMT 300	diet-score	0.5193
-0.0162939	0.0746093	-0.21839	0.827125	Prevotella sp. HMT 300	education	0.927
0.0758367	0.0816013	0.929357	0.352704	Prevotella sp. HMT 300	work-load	0.6484
-0.0886808	0.072169	-1.22879	0.219149	Prevotella sp. HMT 300	leisure-time	0.5197
-0.0161742	0.103618	-0.156095	0.875959	Prevotella sp. HMT 300	snuff	0.9481
-0.27449	0.114914	-2.38865	0.0169104	Prevotella sp. HMT 300	brush	0.1458
0.205823	0.0798802	2.57665	0.00997633	Prevotella sp. HMT 300	floss	0.1139
-0.118482	0.0868579	-1.36409	0.172539	Prevotella sp. HMT 300	bleeding	0.463
0.19649	0.0948135	2.07239	0.0382292	Prevotella sp. HMT 300	extra-fluoride	0.2165
0.185057	0.0778244	2.37788	0.0174123	Prevotella sp. HMT 300	rinse	0.1468
0.371673	0.0807984	4.6	4.22487e-06	Prevotella sp. HMT 300	caries-a-disease	0.0004
-0.0159958	0.0748731	-0.213639	0.830828	Prevotella sp. HMT 300	time-eat	0.9278
0.0879252	0.11612	0.757194	0.448933	Prevotella sp. HMT 306	overweight	0.7215
0.0197976	0.0598513	0.33078	0.74081	Prevotella sp. HMT 306	sucrose	0.8992
0.0203598	0.060145	0.338512	0.734977	Prevotella sp. HMT 306	sugar	0.8966
-0.149077	0.0595756	-2.50232	0.0123384	Prevotella sp. HMT 306	diet-score	0.1224
-0.152239	0.106348	-1.43151	0.152283	Prevotella sp. HMT 306	education	0.4357
0.352724	0.115068	3.06535	0.00217414	Prevotella sp. HMT 306	work-load	0.0482
-0.0196721	0.103065	-0.19087	0.848628	Prevotella sp. HMT 306	leisure-time	0.9367
-0.0886147	0.147633	-0.600236	0.548349	Prevotella sp. HMT 306	snuff	0.7876
-0.0554726	0.165241	-0.335707	0.737091	Prevotella sp. HMT 306	brush	0.897
0.148179	0.11429	1.29651	0.194799	Prevotella sp. HMT 306	floss	0.4886
-0.156296	0.125435	-1.24603	0.212754	Prevotella sp. HMT 306	bleeding	0.512
0.165238	0.13564	1.21821	0.223145	Prevotella sp. HMT 306	extra-fluoride	0.5239
0.0214418	0.111505	0.192293	0.847512	Prevotella sp. HMT 306	rinse	0.9363
0.307746	0.120344	2.55723	0.010551	Prevotella sp. HMT 306	caries-a-disease	0.1154
0.0439614	0.106509	0.412749	0.679791	Prevotella sp. HMT 306	time-eat	0.8681
0.0232449	0.0997587	0.233012	0.815752	Prevotella sp. HMT 314	overweight	0.9237
0.105517	0.0503695	2.09485	0.0361844	Prevotella sp. HMT 314	sucrose	0.2119
0.118017	0.050266	2.34785	0.0188823	Prevotella sp. HMT 314	sugar	0.1533
-0.0427494	0.0511009	-0.836568	0.402835	Prevotella sp. HMT 314	diet-score	0.6872
-0.140839	0.0913027	-1.54255	0.122941	Prevotella sp. HMT 314	education	0.3855
0.169688	0.0998576	1.6993	0.0892625	Prevotella sp. HMT 314	work-load	0.3339
-0.0718174	0.0884131	-0.812293	0.416624	Prevotella sp. HMT 314	leisure-time	0.6951
0.0871402	0.126728	0.687613	0.491696	Prevotella sp. HMT 314	snuff	0.7506
-0.0698995	0.141735	-0.493171	0.621892	Prevotella sp. HMT 314	brush	0.8346
0.0318963	0.0991458	0.32171	0.747672	Prevotella sp. HMT 314	floss	0.8994
-0.115626	0.107246	-1.07814	0.280972	Prevotella sp. HMT 314	bleeding	0.5845
0.121646	0.116564	1.0436	0.296669	Prevotella sp. HMT 314	extra-fluoride	0.6007
0.00387817	0.0958287	0.0404698	0.967719	Prevotella sp. HMT 314	rinse	0.9843
0.389126	0.102823	3.78443	0.000154063	Prevotella sp. HMT 314	caries-a-disease	0.0072
-0.0710967	0.09148	-0.777183	0.437051	Prevotella sp. HMT 314	time-eat	0.7124
-0.019781	0.0988215	-0.200169	0.841349	Prevotella sp. HMT 317	overweight	0.9342
0.0528294	0.0504445	1.04728	0.294972	Prevotella sp. HMT 317	sucrose	0.5998
0.0585836	0.0506615	1.15637	0.247529	Prevotella sp. HMT 317	sugar	0.5519
-0.0657004	0.0503133	-1.30583	0.191612	Prevotella sp. HMT 317	diet-score	0.4848
0.019734	0.0904433	0.218192	0.82728	Prevotella sp. HMT 317	education	0.927
0.402233	0.0971295	4.14121	3.45485e-05	Prevotella sp. HMT 317	work-load	0.0024
-0.0791669	0.0875632	-0.904112	0.365936	Prevotella sp. HMT 317	leisure-time	0.6597
-0.0619421	0.125573	-0.493276	0.621818	Prevotella sp. HMT 317	snuff	0.8346
-0.301319	0.13924	-2.16404	0.0304617	Prevotella sp. HMT 317	brush	0.1922
0.210231	0.0973161	2.16029	0.0307501	Prevotella sp. HMT 317	floss	0.1931
-0.223247	0.105032	-2.1255	0.0335448	Prevotella sp. HMT 317	bleeding	0.2021
0.426942	0.113367	3.76601	0.000165877	Prevotella sp. HMT 317	extra-fluoride	0.0077
0.16407	0.0944991	1.73621	0.0825263	Prevotella sp. HMT 317	rinse	0.322
0.632051	0.0966513	6.53949	6.17272e-11	Prevotella sp. HMT 317	caries-a-disease	0
0.0553138	0.0906536	0.610166	0.541752	Prevotella sp. HMT 317	time-eat	0.7843
0.0943975	0.0885747	1.06574	0.286541	Rothia aeria	overweight	0.5907
-0.0785211	0.0447693	-1.7539	0.079447	Rothia aeria	sucrose	0.3152
-0.0594897	0.0444169	-1.33935	0.180457	Rothia aeria	sugar	0.4717
-0.0502381	0.0449141	-1.11854	0.263338	Rothia aeria	diet-score	0.5667
0.198659	0.0811798	2.44715	0.0143991	Rothia aeria	education	0.1338
0.138841	0.0887289	1.56478	0.117634	Rothia aeria	work-load	0.3789
-0.0689859	0.0785995	-0.877689	0.380113	Rothia aeria	leisure-time	0.6703
-0.141688	0.112516	-1.25927	0.207934	Rothia aeria	snuff	0.5035
-0.0640707	0.126149	-0.507898	0.611525	Rothia aeria	brush	0.8274
0.0683514	0.0875479	0.780732	0.43496	Rothia aeria	floss	0.7108
-0.142999	0.0967401	-1.47818	0.13936	Rothia aeria	bleeding	0.4129
0.326442	0.102278	3.19172	0.00141426	Rothia aeria	extra-fluoride	0.037
0.127443	0.0851274	1.49708	0.134372	Rothia aeria	rinse	0.4068
0.313992	0.0907171	3.46122	0.000537725	Rothia aeria	caries-a-disease	0.0184
-0.184714	0.0809613	-2.28151	0.0225183	Rothia aeria	time-eat	0.1689
-0.11772	0.0859446	-1.36972	0.170774	Ruminococcaceae [G-1] bacterium HMT 075	overweight	0.4626
-0.0772266	0.0433016	-1.78346	0.0745115	Ruminococcaceae [G-1] bacterium HMT 075	sucrose	0.3044
-0.0646067	0.043584	-1.48235	0.138248	Ruminococcaceae [G-1] bacterium HMT 075	sugar	0.4122
-0.0429099	0.0449742	-0.954102	0.340032	Ruminococcaceae [G-1] bacterium HMT 075	diet-score	0.6378
0.0265614	0.0788445	0.336884	0.736204	Ruminococcaceae [G-1] bacterium HMT 075	education	0.8966
0.112498	0.0861735	1.30548	0.19173	Ruminococcaceae [G-1] bacterium HMT 075	work-load	0.4848
-0.0509956	0.0763703	-0.667741	0.504299	Ruminococcaceae [G-1] bacterium HMT 075	leisure-time	0.7576
-0.0961724	0.109394	-0.879137	0.379327	Ruminococcaceae [G-1] bacterium HMT 075	snuff	0.6703
0.035449	0.122499	0.289383	0.772288	Ruminococcaceae [G-1] bacterium HMT 075	brush	0.9081
0.0562623	0.0847233	0.664071	0.506645	Ruminococcaceae [G-1] bacterium HMT 075	floss	0.7591
0.109119	0.0926925	1.17721	0.239111	Ruminococcaceae [G-1] bacterium HMT 075	bleeding	0.5429
0.137545	0.100088	1.37425	0.169365	Ruminococcaceae [G-1] bacterium HMT 075	extra-fluoride	0.4605
0.0272065	0.0826669	0.32911	0.742073	Ruminococcaceae [G-1] bacterium HMT 075	rinse	0.8993
0.265253	0.0870812	3.04604	0.00231878	Ruminococcaceae [G-1] bacterium HMT 075	caries-a-disease	0.0497
-0.0679892	0.0790895	-0.859649	0.389982	Ruminococcaceae [G-1] bacterium HMT 075	time-eat	0.6764
-0.0198904	0.0773889	-0.257019	0.797164	Saccharibacteria (TM7) [G-1] bacterium HMT 352	overweight	0.9151
-0.0517571	0.0399288	-1.29623	0.194895	Saccharibacteria (TM7) [G-1] bacterium HMT 352	sucrose	0.4886
-0.0314833	0.0417101	-0.754812	0.450362	Saccharibacteria (TM7) [G-1] bacterium HMT 352	sugar	0.7226
0.0066817	0.0413942	0.161416	0.871766	Saccharibacteria (TM7) [G-1] bacterium HMT 352	diet-score	0.9468
0.0124192	0.0708302	0.175337	0.860815	Saccharibacteria (TM7) [G-1] bacterium HMT 352	education	0.9449
0.0395661	0.0769768	0.514	0.607252	Saccharibacteria (TM7) [G-1] bacterium HMT 352	work-load	0.8256
0.0054248	0.0686465	0.0790252	0.937013	Saccharibacteria (TM7) [G-1] bacterium HMT 352	leisure-time	0.9713
-0.0765027	0.0982957	-0.778292	0.436397	Saccharibacteria (TM7) [G-1] bacterium HMT 352	snuff	0.7119
-0.000228557	0.110205	-0.00207392	0.998345	Saccharibacteria (TM7) [G-1] bacterium HMT 352	brush	0.9991
-0.0462747	0.0765584	-0.604437	0.545553	Saccharibacteria (TM7) [G-1] bacterium HMT 352	floss	0.7865
0.252957	0.0805621	3.1399	0.00169007	Saccharibacteria (TM7) [G-1] bacterium HMT 352	bleeding	0.0404
-0.0516756	0.0892787	-0.578812	0.562716	Saccharibacteria (TM7) [G-1] bacterium HMT 352	extra-fluoride	0.7983
-0.0634659	0.0744443	-0.852529	0.39392	Saccharibacteria (TM7) [G-1] bacterium HMT 352	rinse	0.6799
0.00922468	0.0767561	0.120182	0.904339	Saccharibacteria (TM7) [G-1] bacterium HMT 352	caries-a-disease	0.9577
0.105066	0.0709565	1.48071	0.138684	Saccharibacteria (TM7) [G-1] bacterium HMT 352	time-eat	0.4126
0.00941106	0.0835306	0.112666	0.910295	Saccharibacteria (TM7) [G-3] bacterium HMT 351	overweight	0.9609
-0.065936	0.0417869	-1.57791	0.114587	Saccharibacteria (TM7) [G-3] bacterium HMT 351	sucrose	0.3762
-0.0526372	0.0430496	-1.22271	0.221439	Saccharibacteria (TM7) [G-3] bacterium HMT 351	sugar	0.5229
-0.0299846	0.0446931	-0.6709	0.502284	Saccharibacteria (TM7) [G-3] bacterium HMT 351	diet-score	0.7561
-0.248386	0.076446	-3.24917	0.00115742	Saccharibacteria (TM7) [G-3] bacterium HMT 351	education	0.0315
-0.0373728	0.0837513	-0.446236	0.655427	Saccharibacteria (TM7) [G-3] bacterium HMT 351	work-load	0.8542
0.033297	0.0740704	0.449532	0.653048	Saccharibacteria (TM7) [G-3] bacterium HMT 351	leisure-time	0.8539
0.0448013	0.106148	0.422066	0.672977	Saccharibacteria (TM7) [G-3] bacterium HMT 351	snuff	0.8641
0.121603	0.118807	1.02353	0.306056	Saccharibacteria (TM7) [G-3] bacterium HMT 351	brush	0.6087
-0.0652346	0.0821035	-0.794541	0.42688	Saccharibacteria (TM7) [G-3] bacterium HMT 351	floss	0.7044
0.148881	0.088736	1.6778	0.0933867	Saccharibacteria (TM7) [G-3] bacterium HMT 351	bleeding	0.3392
-0.0425837	0.0977641	-0.435576	0.663144	Saccharibacteria (TM7) [G-3] bacterium HMT 351	extra-fluoride	0.8593
-0.11759	0.0801739	-1.46668	0.142463	Saccharibacteria (TM7) [G-3] bacterium HMT 351	rinse	0.419
-0.0704914	0.0851424	-0.827923	0.407714	Saccharibacteria (TM7) [G-3] bacterium HMT 351	caries-a-disease	0.6903
0.127318	0.0762846	1.66899	0.0951191	Saccharibacteria (TM7) [G-3] bacterium HMT 351	time-eat	0.3434
0.0211123	0.0661928	0.318952	0.749763	Saccharibacteria (TM7) [G-5] bacterium HMT 356	overweight	0.8994
-0.00177128	0.0325621	-0.0543969	0.956619	Saccharibacteria (TM7) [G-5] bacterium HMT 356	sucrose	0.9785
0.0169861	0.0344713	0.492761	0.622182	Saccharibacteria (TM7) [G-5] bacterium HMT 356	sugar	0.8346
-0.0394354	0.0320874	-1.229	0.219072	Saccharibacteria (TM7) [G-5] bacterium HMT 356	diet-score	0.5197
-0.0192645	0.0605858	-0.317971	0.750507	Saccharibacteria (TM7) [G-5] bacterium HMT 356	education	0.8994
-0.010627	0.0654675	-0.162325	0.87105	Saccharibacteria (TM7) [G-5] bacterium HMT 356	work-load	0.9468
-0.0847515	0.0585601	-1.44726	0.147825	Saccharibacteria (TM7) [G-5] bacterium HMT 356	leisure-time	0.4289
-0.0736826	0.0840612	-0.876535	0.380739	Saccharibacteria (TM7) [G-5] bacterium HMT 356	snuff	0.6703
-0.0663596	0.0936302	-0.708741	0.478485	Saccharibacteria (TM7) [G-5] bacterium HMT 356	brush	0.7419
0.147212	0.0652423	2.25639	0.024046	Saccharibacteria (TM7) [G-5] bacterium HMT 356	floss	0.1735
-0.188805	0.070879	-2.66377	0.00772703	Saccharibacteria (TM7) [G-5] bacterium HMT 356	bleeding	0.0987
0.188406	0.077012	2.44646	0.0144269	Saccharibacteria (TM7) [G-5] bacterium HMT 356	extra-fluoride	0.1338
0.0470605	0.0636334	0.739556	0.459569	Saccharibacteria (TM7) [G-5] bacterium HMT 356	rinse	0.7292
0.224411	0.0649653	3.45432	0.000551672	Saccharibacteria (TM7) [G-5] bacterium HMT 356	caries-a-disease	0.0184
-0.095919	0.0606095	-1.58257	0.113519	Saccharibacteria (TM7) [G-5] bacterium HMT 356	time-eat	0.3745
-0.0621335	0.0824446	-0.753639	0.451066	Scardovia wiggsiae	overweight	0.7227
0.0533493	0.0428368	1.24541	0.212981	Scardovia wiggsiae	sucrose	0.512
0.0355619	0.043027	0.826503	0.408519	Scardovia wiggsiae	sugar	0.6906
-0.133376	0.0423151	-3.15198	0.0016217	Scardovia wiggsiae	diet-score	0.0395
0.021038	0.0755063	0.278626	0.780532	Scardovia wiggsiae	education	0.911
0.197678	0.0821165	2.40729	0.0160715	Scardovia wiggsiae	work-load	0.1445
-0.101456	0.0729971	-1.38986	0.164571	Scardovia wiggsiae	leisure-time	0.4529
-0.0164395	0.104864	-0.15677	0.875426	Scardovia wiggsiae	snuff	0.9481
-0.188805	0.116807	-1.61639	0.10601	Scardovia wiggsiae	brush	0.3612
0.354501	0.0795431	4.45672	8.32235e-06	Scardovia wiggsiae	floss	0.0007
0.034344	0.0880102	0.390227	0.696368	Scardovia wiggsiae	bleeding	0.8761
0.197338	0.0955198	2.06594	0.0388339	Scardovia wiggsiae	extra-fluoride	0.2182
0.0823955	0.0790918	1.04177	0.297518	Scardovia wiggsiae	rinse	0.6017
0.302089	0.0814339	3.70962	0.000207571	Scardovia wiggsiae	caries-a-disease	0.0092
0.118634	0.0754492	1.57237	0.115864	Scardovia wiggsiae	time-eat	0.3769
-0.0586865	0.0871344	-0.673517	0.500619	Selenomonas sp. HMT 136	overweight	0.7556
-0.110105	0.0432345	-2.54669	0.010875	Selenomonas sp. HMT 136	sucrose	0.1167
-0.10591	0.0435102	-2.43414	0.0149272	Selenomonas sp. HMT 136	sugar	0.1368
-0.0302088	0.0455205	-0.663631	0.506927	Selenomonas sp. HMT 136	diet-score	0.7592
-0.316986	0.0797896	-3.97277	7.10422e-05	Selenomonas sp. HMT 136	education	0.004
0.101486	0.0878938	1.15465	0.248234	Selenomonas sp. HMT 136	work-load	0.552
0.0113211	0.0773282	0.146404	0.883603	Selenomonas sp. HMT 136	leisure-time	0.9497
-0.190201	0.110393	-1.72294	0.0848989	Selenomonas sp. HMT 136	snuff	0.327
0.302922	0.122903	2.46472	0.0137122	Selenomonas sp. HMT 136	brush	0.1306
0.0188907	0.0864981	0.218394	0.827122	Selenomonas sp. HMT 136	floss	0.927
0.211967	0.093598	2.26466	0.0235337	Selenomonas sp. HMT 136	bleeding	0.1713
0.076471	0.101926	0.750262	0.453097	Selenomonas sp. HMT 136	extra-fluoride	0.7227
0.0790914	0.0837933	0.943886	0.345228	Selenomonas sp. HMT 136	rinse	0.6428
-0.0870289	0.090837	-0.958079	0.338023	Selenomonas sp. HMT 136	caries-a-disease	0.6355
-0.0892471	0.0798276	-1.118	0.263568	Selenomonas sp. HMT 136	time-eat	0.5667
0.111584	0.0619015	1.80261	0.0714502	Shuttleworthia satelles	overweight	0.3001
0.0228545	0.0311665	0.733301	0.463375	Shuttleworthia satelles	sucrose	0.7311
-0.0113899	0.0325153	-0.350295	0.726117	Shuttleworthia satelles	sugar	0.8925
-0.035302	0.0306607	-1.15138	0.249577	Shuttleworthia satelles	diet-score	0.5531
-0.0451814	0.0568878	-0.79422	0.427068	Shuttleworthia satelles	education	0.7044
0.0819579	0.0618764	1.32454	0.185323	Shuttleworthia satelles	work-load	0.477
0.00188171	0.0551343	0.0341295	0.972774	Shuttleworthia satelles	leisure-time	0.9868
-0.00618928	0.0790081	-0.0783374	0.93756	Shuttleworthia satelles	snuff	0.9713
-0.174378	0.0878854	-1.98415	0.0472389	Shuttleworthia satelles	brush	0.2371
0.158537	0.0607144	2.6112	0.00902247	Shuttleworthia satelles	floss	0.1081
-0.136539	0.0643631	-2.12139	0.0338893	Shuttleworthia satelles	bleeding	0.2024
0.139766	0.072517	1.92736	0.0539351	Shuttleworthia satelles	extra-fluoride	0.2545
0.107385	0.0596028	1.80168	0.0715965	Shuttleworthia satelles	rinse	0.3001
0.211978	0.0622181	3.40702	0.000656767	Shuttleworthia satelles	caries-a-disease	0.0205
0.00695365	0.0569277	0.122149	0.902781	Shuttleworthia satelles	time-eat	0.9577
-0.00855859	0.0519488	-0.16475	0.86914	Simonsiella muelleri	overweight	0.9468
-0.0153667	0.0275791	-0.557185	0.577401	Simonsiella muelleri	sucrose	0.8082
-0.0240171	0.0281711	-0.852542	0.393913	Simonsiella muelleri	sugar	0.6799
-0.0838974	0.0266163	-3.15211	0.00162097	Simonsiella muelleri	diet-score	0.0395
0.0152127	0.0475437	0.319974	0.748988	Simonsiella muelleri	education	0.8994
-0.0322594	0.0524986	-0.614481	0.538898	Simonsiella muelleri	work-load	0.7827
-0.0302562	0.0460526	-0.656992	0.511186	Simonsiella muelleri	leisure-time	0.7627
0.0398284	0.0660002	0.603459	0.546203	Simonsiella muelleri	snuff	0.7865
0.0543518	0.0739268	0.735211	0.462211	Simonsiella muelleri	brush	0.7311
0.118134	0.0505142	2.33864	0.0193542	Simonsiella muelleri	floss	0.1557
-0.0337256	0.0530431	-0.635815	0.524897	Simonsiella muelleri	bleeding	0.772
0.0868477	0.0602713	1.44094	0.1496	Simonsiella muelleri	extra-fluoride	0.4334
0.0909485	0.0498257	1.82533	0.0679508	Simonsiella muelleri	rinse	0.2927
0.0440093	0.0523543	0.840605	0.400569	Simonsiella muelleri	caries-a-disease	0.6852
-0.0289705	0.0477454	-0.606771	0.544003	Simonsiella muelleri	time-eat	0.7855
-0.0965006	0.0438973	-2.19833	0.0279258	Streptococcus australis	overweight	0.184
-0.0425719	0.0234405	-1.81617	0.0693448	Streptococcus australis	sucrose	0.2961
-0.0657659	0.0217255	-3.02714	0.00246883	Streptococcus australis	sugar	0.0503
0.0328213	0.022975	1.42856	0.15313	Streptococcus australis	diet-score	0.4366
0.0845635	0.0404236	2.09193	0.0364445	Streptococcus australis	education	0.2121
-0.0676576	0.0443663	-1.52498	0.127265	Streptococcus australis	work-load	0.3936
-0.017441	0.0391676	-0.445291	0.656109	Streptococcus australis	leisure-time	0.8545
0.0739361	0.0560165	1.3199	0.186869	Streptococcus australis	snuff	0.4794
0.121781	0.0625606	1.9466	0.0515825	Streptococcus australis	brush	0.2485
-0.00795653	0.0424342	-0.187503	0.851266	Streptococcus australis	floss	0.9385
0.138708	0.0424575	3.26699	0.00108699	Streptococcus australis	bleeding	0.0305
-0.102289	0.0515531	-1.98415	0.047239	Streptococcus australis	extra-fluoride	0.2371
-0.0694271	0.0423743	-1.63842	0.101333	Streptococcus australis	rinse	0.352
-0.11934	0.0397499	-3.00228	0.00267965	Streptococcus australis	caries-a-disease	0.0535
0.0675049	0.0404647	1.66824	0.0952678	Streptococcus australis	time-eat	0.3434
0.214906	0.110955	1.93688	0.0527605	Streptococcus gordonii	overweight	0.2509
0.121187	0.0557117	2.17525	0.0296113	Streptococcus gordonii	sucrose	0.1896
0.0974939	0.0567405	1.71824	0.0857525	Streptococcus gordonii	sugar	0.3279
-0.146362	0.057123	-2.56223	0.0104003	Streptococcus gordonii	diet-score	0.1147
-0.214425	0.102034	-2.1015	0.035597	Streptococcus gordonii	education	0.2097
0.175792	0.111975	1.56992	0.116435	Streptococcus gordonii	work-load	0.3775
-0.155182	0.0985739	-1.57427	0.115424	Streptococcus gordonii	leisure-time	0.3763
0.0317465	0.141701	0.224039	0.822727	Streptococcus gordonii	snuff	0.9261
-0.756058	0.153719	-4.91843	8.72392e-07	Streptococcus gordonii	brush	0.0001
-0.0195864	0.110313	-0.177554	0.859073	Streptococcus gordonii	floss	0.9439
-0.0605273	0.119743	-0.505476	0.613225	Streptococcus gordonii	bleeding	0.8286
-0.0775416	0.130027	-0.596351	0.550941	Streptococcus gordonii	extra-fluoride	0.7884
-0.0239988	0.107199	-0.223871	0.822858	Streptococcus gordonii	rinse	0.9261
0.492817	0.113533	4.34075	1.41998e-05	Streptococcus gordonii	caries-a-disease	0.0011
0.0569168	0.102348	0.556112	0.578135	Streptococcus gordonii	time-eat	0.8084
0.208314	0.0928207	2.24426	0.0248159	Streptococcus intermedius	overweight	0.1747
0.0330593	0.0485189	0.68137	0.495637	Streptococcus intermedius	sucrose	0.7529
0.0616106	0.048131	1.28006	0.200523	Streptococcus intermedius	sugar	0.4923
-0.0536958	0.0467294	-1.14908	0.250524	Streptococcus intermedius	diet-score	0.5543
0.0968903	0.0854979	1.13325	0.25711	Streptococcus intermedius	education	0.5625
0.222466	0.0930721	2.39026	0.0168365	Streptococcus intermedius	work-load	0.1458
0.015449	0.0828589	0.18645	0.852092	Streptococcus intermedius	leisure-time	0.9392
0.0607965	0.118704	0.512171	0.608532	Streptococcus intermedius	snuff	0.8256
-0.297094	0.132068	-2.24955	0.0244774	Streptococcus intermedius	brush	0.1742
0.100588	0.0922047	1.09093	0.275306	Streptococcus intermedius	floss	0.5782
-0.065672	0.100346	-0.654454	0.512819	Streptococcus intermedius	bleeding	0.7639
0.111199	0.109052	1.01968	0.307879	Streptococcus intermedius	extra-fluoride	0.6101
0.0225168	0.0893775	0.251929	0.801096	Streptococcus intermedius	rinse	0.9167
0.361128	0.0952254	3.79235	0.000149231	Streptococcus intermedius	caries-a-disease	0.0071
0.0787296	0.0852989	0.922985	0.356015	Streptococcus intermedius	time-eat	0.6518
0.0510107	0.0917279	0.556109	0.578136	Streptococcus mutans	overweight	0.8084
0.0682369	0.0484751	1.40767	0.159229	Streptococcus mutans	sucrose	0.4457
0.138361	0.0481623	2.8728	0.00406855	Streptococcus mutans	sugar	0.0683
-0.0406138	0.0468203	-0.867441	0.3857	Streptococcus mutans	diet-score	0.6751
-0.0230217	0.0839803	-0.274133	0.783983	Streptococcus mutans	education	0.9123
0.368496	0.0900135	4.09379	4.24377e-05	Streptococcus mutans	work-load	0.0028
-0.00314702	0.0813917	-0.0386651	0.969157	Streptococcus mutans	leisure-time	0.9847
-0.14988	0.116387	-1.28777	0.197825	Streptococcus mutans	snuff	0.4906
-0.446619	0.12854	-3.47455	0.000511708	Streptococcus mutans	brush	0.018
-0.0177747	0.0907679	-0.195825	0.844747	Streptococcus mutans	floss	0.9356
-0.14635	0.0980041	-1.49331	0.135356	Streptococcus mutans	bleeding	0.408
0.12811	0.106841	1.19907	0.230499	Streptococcus mutans	extra-fluoride	0.5333
-0.0528924	0.0879151	-0.601631	0.54742	Streptococcus mutans	rinse	0.7872
0.288297	0.0917109	3.14354	0.0016692	Streptococcus mutans	caries-a-disease	0.0401
-0.0511561	0.0839275	-0.609527	0.542175	Streptococcus mutans	time-eat	0.7845
-0.00526986	0.0484065	-0.108867	0.913308	Streptococcus sanguinis	overweight	0.963
0.00536462	0.0260291	0.206101	0.836712	Streptococcus sanguinis	sucrose	0.9312
0.0130893	0.0251805	0.519819	0.603189	Streptococcus sanguinis	sugar	0.8238
-0.0739291	0.0278397	-2.65552	0.00791858	Streptococcus sanguinis	diet-score	0.0995
0.0838742	0.0443009	1.89328	0.05832	Streptococcus sanguinis	education	0.2662
0.054675	0.0475582	1.14964	0.25029	Streptococcus sanguinis	work-load	0.5541
0.0502553	0.0428594	1.17256	0.240971	Streptococcus sanguinis	leisure-time	0.5455
-0.0888938	0.0613612	-1.4487	0.147422	Streptococcus sanguinis	snuff	0.4283
-0.0865529	0.0687328	-1.25927	0.207934	Streptococcus sanguinis	brush	0.5035
-0.0293033	0.0456391	-0.642065	0.520831	Streptococcus sanguinis	floss	0.7694
-0.0546572	0.0534495	-1.0226	0.306499	Streptococcus sanguinis	bleeding	0.6087
0.0775727	0.0566888	1.3684	0.171188	Streptococcus sanguinis	extra-fluoride	0.4626
0.0385823	0.0465574	0.828703	0.407272	Streptococcus sanguinis	rinse	0.6901
0.181749	0.0501719	3.62252	0.000291748	Streptococcus sanguinis	caries-a-disease	0.0116
-0.111886	0.0441209	-2.5359	0.0112157	Streptococcus sanguinis	time-eat	0.118
-0.264568	0.117699	-2.24783	0.0245871	Streptococcus sp. HMT 056	overweight	0.1742
-0.0955049	0.0598198	-1.59654	0.110368	Streptococcus sp. HMT 056	sucrose	0.3708
-0.0773285	0.0600954	-1.28676	0.198177	Streptococcus sp. HMT 056	sugar	0.4906
0.0843639	0.0603735	1.39737	0.162303	Streptococcus sp. HMT 056	diet-score	0.4489
0.137317	0.108416	1.26658	0.205307	Streptococcus sp. HMT 056	education	0.5
-0.273101	0.118501	-2.30463	0.0211875	Streptococcus sp. HMT 056	work-load	0.1623
0.319558	0.103811	3.07827	0.00208209	Streptococcus sp. HMT 056	leisure-time	0.047
-0.0199724	0.15057	-0.132645	0.894474	Streptococcus sp. HMT 056	snuff	0.9548
0.677712	0.165035	4.10647	4.01751e-05	Streptococcus sp. HMT 056	brush	0.0027
-0.0419822	0.117422	-0.357533	0.720693	Streptococcus sp. HMT 056	floss	0.8901
0.275433	0.127442	2.16123	0.0306773	Streptococcus sp. HMT 056	bleeding	0.193
-0.472308	0.136427	-3.46198	0.000536222	Streptococcus sp. HMT 056	extra-fluoride	0.0184
-0.170652	0.113176	-1.50785	0.131594	Streptococcus sp. HMT 056	rinse	0.4019
-0.438389	0.122665	-3.57387	0.000351746	Streptococcus sp. HMT 056	caries-a-disease	0.013
0.183296	0.108106	1.69552	0.089976	Streptococcus sp. HMT 056	time-eat	0.335
-0.0127961	0.0540062	-0.236938	0.812705	Tannerella sp. HMT 808a	overweight	0.9224
0.0349551	0.0272253	1.28392	0.19917	Tannerella sp. HMT 808a	sucrose	0.4918
0.0333518	0.0294692	1.13175	0.257739	Tannerella sp. HMT 808a	sugar	0.563
-0.0244166	0.0255256	-0.956552	0.338793	Tannerella sp. HMT 808a	diet-score	0.6358
0.00289075	0.0494285	0.0584834	0.953364	Tannerella sp. HMT 808a	education	0.977
0.122379	0.0536693	2.28025	0.0225931	Tannerella sp. HMT 808a	work-load	0.1689
-0.00854343	0.047903	-0.178348	0.858449	Tannerella sp. HMT 808a	leisure-time	0.9435
0.0502774	0.0686013	0.732893	0.463624	Tannerella sp. HMT 808a	snuff	0.7312
-0.0987654	0.0767558	-1.28675	0.198182	Tannerella sp. HMT 808a	brush	0.4906
0.13463	0.0531261	2.53416	0.0112717	Tannerella sp. HMT 808a	floss	0.118
-0.10187	0.0553105	-1.84178	0.0655073	Tannerella sp. HMT 808a	bleeding	0.2859
0.0786438	0.0632353	1.24367	0.213621	Tannerella sp. HMT 808a	extra-fluoride	0.5126
0.0522125	0.0517213	1.0095	0.312735	Tannerella sp. HMT 808a	rinse	0.6137
0.16621	0.0545257	3.04829	0.00230149	Tannerella sp. HMT 808a	caries-a-disease	0.0497
0.0185289	0.0496454	0.373225	0.708981	Tannerella sp. HMT 808a	time-eat	0.883
0.0823478	0.0666743	1.23508	0.216802	Treponema denticola	overweight	0.5158
0.0128869	0.0339842	0.379202	0.704538	Treponema denticola	sucrose	0.8819
0.0164014	0.033784	0.485478	0.627338	Treponema denticola	sugar	0.8376
-0.0759889	0.033031	-2.30053	0.0214182	Treponema denticola	diet-score	0.1632
0.010638	0.0611385	0.173998	0.861867	Treponema denticola	education	0.9449
0.121355	0.0660851	1.83635	0.0663064	Treponema denticola	work-load	0.2875
-0.0434715	0.0592129	-0.734156	0.462854	Treponema denticola	leisure-time	0.7311
0.0886146	0.0847928	1.04507	0.295989	Treponema denticola	snuff	0.6006
-0.128912	0.0943035	-1.367	0.171627	Treponema denticola	brush	0.4626
0.0958849	0.0659446	1.45402	0.14594	Treponema denticola	floss	0.4254
-0.144654	0.0711385	-2.03341	0.0420114	Treponema denticola	bleeding	0.2241
0.142072	0.0773451	1.83685	0.0662314	Treponema denticola	extra-fluoride	0.2875
0.124888	0.0637112	1.96022	0.0499701	Treponema denticola	rinse	0.2448
0.285504	0.066413	4.29892	1.71636e-05	Treponema denticola	caries-a-disease	0.0012
-0.0411275	0.0611018	-0.673099	0.500884	Treponema denticola	time-eat	0.7557
0.0151148	0.0564773	0.267625	0.788988	Treponema lecithinolyticum	overweight	0.9144
0.0418536	0.0279339	1.49831	0.134052	Treponema lecithinolyticum	sucrose	0.4065
0.0395415	0.0275843	1.43348	0.151722	Treponema lecithinolyticum	sugar	0.4349
-0.0517283	0.0275781	-1.8757	0.0606959	Treponema lecithinolyticum	diet-score	0.2732
0.0131259	0.0516912	0.253929	0.79955	Treponema lecithinolyticum	education	0.9165
0.17499	0.054898	3.18755	0.00143483	Treponema lecithinolyticum	work-load	0.037
-0.0692738	0.049974	-1.3862	0.165687	Treponema lecithinolyticum	leisure-time	0.4553
-0.0702533	0.0717025	-0.979789	0.32719	Treponema lecithinolyticum	snuff	0.6255
-0.234488	0.07904	-2.9667	0.00301019	Treponema lecithinolyticum	brush	0.0577
0.11456	0.0556816	2.05741	0.0396471	Treponema lecithinolyticum	floss	0.2187
-0.0902246	0.0590031	-1.52915	0.126227	Treponema lecithinolyticum	bleeding	0.3917
0.0369054	0.0659125	0.559914	0.575538	Treponema lecithinolyticum	extra-fluoride	0.8067
0.0118004	0.0543553	0.217098	0.828132	Treponema lecithinolyticum	rinse	0.927
0.173987	0.0572758	3.0377	0.00238391	Treponema lecithinolyticum	caries-a-disease	0.0498
-0.0122571	0.0518983	-0.236175	0.813297	Treponema lecithinolyticum	time-eat	0.9226
0.086198	0.0642707	1.34117	0.179865	Treponema socranskii	overweight	0.4717
0.0545558	0.0334571	1.63062	0.102971	Treponema socranskii	sucrose	0.3558
0.0537402	0.0338443	1.58787	0.112317	Treponema socranskii	sugar	0.3738
-0.0106581	0.0327865	-0.325075	0.745124	Treponema socranskii	diet-score	0.8994
0.0196899	0.0589552	0.333981	0.738394	Treponema socranskii	education	0.8976
0.140698	0.0634796	2.21643	0.0266622	Treponema socranskii	work-load	0.1788
-0.0674671	0.057035	-1.18291	0.236846	Treponema socranskii	leisure-time	0.5403
-0.077164	0.081786	-0.943486	0.345433	Treponema socranskii	snuff	0.6428
-0.0995118	0.0910695	-1.0927	0.274525	Treponema socranskii	brush	0.5777
0.216086	0.0623644	3.4649	0.000530436	Treponema socranskii	floss	0.0184
-0.132598	0.0678459	-1.9544	0.0506536	Treponema socranskii	bleeding	0.2466
0.218876	0.0743643	2.9433	0.00324735	Treponema socranskii	extra-fluoride	0.0598
0.141794	0.0614193	2.30863	0.0209642	Treponema socranskii	rinse	0.1623
0.235542	0.063482	3.71037	0.000206955	Treponema socranskii	caries-a-disease	0.0092
-0.0116848	0.0590498	-0.197881	0.843138	Treponema socranskii	time-eat	0.9356
0.0145721	0.0786987	0.185163	0.853101	Treponema sp. HMT 231	overweight	0.9399
0.0369519	0.0402218	0.918704	0.35825	Treponema sp. HMT 231	sucrose	0.6532
0.0544093	0.0395547	1.37554	0.168963	Treponema sp. HMT 231	sugar	0.4605
-0.0482383	0.0399714	-1.20682	0.227501	Treponema sp. HMT 231	diet-score	0.5292
-0.0676549	0.072026	-0.939312	0.347571	Treponema sp. HMT 231	education	0.6445
0.115258	0.0787028	1.46447	0.143066	Treponema sp. HMT 231	work-load	0.4195
-0.0302632	0.069789	-0.433639	0.664551	Treponema sp. HMT 231	leisure-time	0.8597
0.223964	0.0993835	2.25353	0.0242259	Treponema sp. HMT 231	snuff	0.1736
-0.0301027	0.111672	-0.269563	0.787496	Treponema sp. HMT 231	brush	0.9139
0.132705	0.0776954	1.70801	0.0876339	Treponema sp. HMT 231	floss	0.3314
0.163288	0.0839053	1.94609	0.0516435	Treponema sp. HMT 231	bleeding	0.2485
0.089868	0.0917875	0.979088	0.327537	Treponema sp. HMT 231	extra-fluoride	0.6255
0.087045	0.0755308	1.15244	0.249139	Treponema sp. HMT 231	rinse	0.5531
0.278997	0.0808346	3.45146	0.000557563	Treponema sp. HMT 231	caries-a-disease	0.0184
0.0190211	0.0722589	0.263235	0.792369	Treponema sp. HMT 231	time-eat	0.9144
0.142455	0.0725571	1.96335	0.0496056	Treponema sp. HMT 237	overweight	0.2436
-0.00923702	0.036774	-0.251183	0.801673	Treponema sp. HMT 237	sucrose	0.9167
-0.014458	0.0373873	-0.386709	0.698971	Treponema sp. HMT 237	sugar	0.878
-0.0880465	0.0367059	-2.3987	0.0164534	Treponema sp. HMT 237	diet-score	0.1453
0.0187764	0.066732	0.281371	0.778426	Treponema sp. HMT 237	education	0.9106
0.160873	0.0727367	2.21173	0.0269857	Treponema sp. HMT 237	work-load	0.1806
-0.112332	0.0644226	-1.74368	0.0812153	Treponema sp. HMT 237	leisure-time	0.3188
-0.0424302	0.0926558	-0.457934	0.647	Treponema sp. HMT 237	snuff	0.8506
-0.182785	0.102858	-1.77707	0.0755568	Treponema sp. HMT 237	brush	0.3061
0.0570451	0.0717005	0.795602	0.426263	Treponema sp. HMT 237	floss	0.7036
-0.173135	0.0781257	-2.2161	0.0266844	Treponema sp. HMT 237	bleeding	0.1788
0.11314	0.0852468	1.3272	0.184442	Treponema sp. HMT 237	extra-fluoride	0.4756
-0.0496199	0.0701297	-0.707544	0.479229	Treponema sp. HMT 237	rinse	0.7419
0.232349	0.0735579	3.15873	0.0015846	Treponema sp. HMT 237	caries-a-disease	0.0394
-0.0187479	0.0670008	-0.279815	0.779619	Treponema sp. HMT 237	time-eat	0.9106
0.075157	0.0832838	0.902421	0.366833	Veillonella atypica	overweight	0.6607
0.0211539	0.0397269	0.532483	0.594392	Veillonella atypica	sucrose	0.818
0.0044675	0.0394974	0.113109	0.909944	Veillonella atypica	sugar	0.9608
-0.132065	0.043114	-3.06315	0.00219019	Veillonella atypica	diet-score	0.0482
-0.159344	0.0762991	-2.08841	0.0367607	Veillonella atypica	education	0.2133
0.104746	0.0839736	1.24737	0.212262	Veillonella atypica	work-load	0.5112
-0.0638895	0.073876	-0.86482	0.387137	Veillonella atypica	leisure-time	0.6751
-0.199944	0.10548	-1.89557	0.0580174	Veillonella atypica	snuff	0.2658
-0.00324619	0.118663	-0.0273564	0.978175	Veillonella atypica	brush	0.9901
-0.0224773	0.0828155	-0.271415	0.786072	Veillonella atypica	floss	0.9137
0.000921169	0.0906741	0.0101591	0.991894	Veillonella atypica	bleeding	0.9967
0.017727	0.097843	0.181178	0.856228	Veillonella atypica	extra-fluoride	0.9421
0.00995167	0.0802891	0.123948	0.901356	Veillonella atypica	rinse	0.9577
0.0233909	0.0876872	0.266754	0.789659	Veillonella atypica	caries-a-disease	0.9144
-0.0586617	0.0766025	-0.765794	0.443799	Veillonella atypica	time-eat	0.7164
-0.0233175	0.053291	-0.437551	0.661712	Veillonella dispar	overweight	0.8585
0.0263896	0.0279336	0.944725	0.344799	Veillonella dispar	sucrose	0.6428
0.0322159	0.0276479	1.16522	0.243931	Veillonella dispar	sugar	0.5484
-0.0587225	0.0286796	-2.04753	0.0406058	Veillonella dispar	diet-score	0.2213
-0.159042	0.0487824	-3.26022	0.00111324	Veillonella dispar	education	0.0305
0.0360976	0.053808	0.67086	0.50231	Veillonella dispar	work-load	0.7561
-0.0285057	0.0472566	-0.60321	0.546369	Veillonella dispar	leisure-time	0.7865
-0.0645054	0.0676722	-0.953204	0.340487	Veillonella dispar	snuff	0.6381
0.182273	0.0752702	2.42158	0.0154531	Veillonella dispar	brush	0.1405
0.022545	0.0518587	0.43474	0.663751	Veillonella dispar	floss	0.8595
0.0112519	0.0572227	0.196633	0.844115	Veillonella dispar	bleeding	0.9356
-0.0540027	0.062487	-0.864222	0.387466	Veillonella dispar	extra-fluoride	0.6754
-0.036814	0.0512674	-0.718078	0.472709	Veillonella dispar	rinse	0.739
-0.0484541	0.0554844	-0.873294	0.382503	Veillonella dispar	caries-a-disease	0.6717
-0.044027	0.0489517	-0.899396	0.368442	Veillonella dispar	time-eat	0.6624
0.158082	0.0916264	1.72529	0.0844747	Veillonella sp. HMT 780	overweight	0.3268
-0.0602211	0.0467273	-1.28878	0.197475	Veillonella sp. HMT 780	sucrose	0.4904
-0.0841096	0.0464587	-1.81042	0.0702314	Veillonella sp. HMT 780	sugar	0.2972
-0.17592	0.0459606	-3.82763	0.000129382	Veillonella sp. HMT 780	diet-score	0.0065
-0.0488262	0.0841758	-0.580051	0.56188	Veillonella sp. HMT 780	education	0.7982
-0.0414891	0.0927569	-0.447289	0.654667	Veillonella sp. HMT 780	work-load	0.8542
-0.172547	0.0811084	-2.12736	0.0333898	Veillonella sp. HMT 780	leisure-time	0.2019
-0.0690192	0.116855	-0.59064	0.554762	Veillonella sp. HMT 780	snuff	0.7912
-0.0234668	0.130751	-0.179476	0.857564	Veillonella sp. HMT 780	brush	0.9431
0.0483826	0.0913384	0.529707	0.596315	Veillonella sp. HMT 780	floss	0.818
-0.241054	0.0987897	-2.44007	0.0146844	Veillonella sp. HMT 780	bleeding	0.1354
0.169983	0.107306	1.5841	0.113172	Veillonella sp. HMT 780	extra-fluoride	0.3745
0.173312	0.0878637	1.97251	0.0485511	Veillonella sp. HMT 780	rinse	0.2416
0.14155	0.0967579	1.46293	0.143487	Veillonella sp. HMT 780	caries-a-disease	0.4201
-0.0587479	0.0843645	-0.696358	0.486205	Veillonella sp. HMT 780	time-eat	0.7472
