# Supplementary material for: Healthy Oral Lifestyle Behaviours Are Associated with Favourable Composition and Function of the Oral Microbiota
Source: Microorganisms. 2021 Aug 6;9(8):1674. doi: 10.3390/microorganisms9081674 (PMC8401320; doi:10.3390/microorganisms9081674)
Supplement: Supplementary file 1 [file microorganisms-09-01674-s001.zip › microorganisms-1285633-supplementary/Table S5 .xlsx]

## Sheet: Table S5
Table S5. Top 50 PLS-DA predicted microbiota functions. Selection was based on Volcano plots of p(corr) score (<0.65 or >0.65) and importance in model projection (VIP>1.9) for separating the respondents answering yes or no to the indicated questions, "Do you think caries is a disease?" or “Do you use floss or a toothpick?". Displayed are genes with characterized functions. To validate group diffe…
"Do you think caries is a disease?" (n=399, R2 = 0.29.2, Q2 = 0.20, PCV-ANOVA = 7.2E-15).
Answer: "No"	Adj p-value	Answer: "Yes"	Adj p-value
ko00520 Amino sugar and nucleotide sugar metabolism (7)		ko01110 Biosynthesis of secondary metabolites (9)
ko:K00845 glk; glucokinase [EC:2.7.1.2]	4.8E-07	ko:K00015 gyaR; glyoxylate reductase [EC:1.1.1.26]	1.8E-08
ko:K15896 pseH; UDP-4-amino-4,6-dideoxy-N-acetyl-beta-L-altrosamine N-acetyltransferase [EC:2.3.1.202]	1.2E-10	ko:K00147 proA; glutamate-5-semialdehyde dehydrogenase [EC:1.2.1.41]	4.4E-10
ko:K15898 pseI; pseudaminic acid synthase [EC:2.5.1.97]	1.4E-10	ko:K00766 trpD; anthranilate phosphoribosyltransferase [EC:2.4.2.18]	5.0E-08
ko:K15899 pseF; pseudaminic acid cytidylyltransferase [EC:2.7.7.81]	8.4E-11	ko:K00931 proB; glutamate 5-kinase [EC:2.7.2.11]	2.5E-09
ko:K15913 pglD; UDP-N-acetylbacillosamine N-acetyltransferase [EC:2.3.1.203]	1.7E-10	ko:K01704 leuD; 3-isopropylmalate/(R)-2-methylmalate dehydratase small subunit [EC:4.2.1.33 4.2.1.35]	1.4E-08
ko:K18429 legG; GDP/UDP-N,N'-diacetylbacillosamine 2-epimerase (hydrolysing) [EC:3.2.1.184]	9.2E-12	ko:K03621 plsX; phosphate acyltransferase [EC:2.3.1.274]	5.3E-13
ko:K18430 legI; N,N'-diacetyllegionaminate synthase [EC:2.5.1.101]	9.9E-11	ko:K08591 plsY; acyl phosphate:glycerol-3-phosphate acyltransferase [EC:2.3.1.275]	3.2E-11
		ko:K08680 menH; 2-succinyl-6-hydroxy-2,4-cyclohexadiene-1-carboxylate synthase [EC:4.2.99.20]	1.2E-07
ko01110 Biosynthesis of secondary metabolites (6)		ko:K13498 trpCF; indole-3-glycerol phosphate synthase / phosphoribosylanthranilate isomerase [EC:4.1.1.48 5.3.1.24]	3.8E-07
ko:K00845 glk; glucokinase [EC:2.7.1.2]	4.8E-07
ko:K01187 malZ; alpha-glucosidase [EC:3.2.1.20]	2.3E-13	ko01120 Microbial metabolism in diverse environments (6)
ko:K01790 rfbC; dTDP-4-dehydrorhamnose 3,5-epimerase [EC:5.1.3.13]	2.0E-09	ko:K00015 gyaR; glyoxylate reductase [EC:1.1.1.26]	1.8E-08
ko:K01953 asnB; asparagine synthase (glutamine-hydrolysing) [EC:6.3.5.4]	1.9E-13	ko:K01561 dehH; haloacetate dehalogenase [EC:3.8.1.3]	7.0E-09
ko:K05349 bglX; beta-glucosidase [EC:3.2.1.21]	2.2E-12	ko:K01821 praC; 4-oxalocrotonate tautomerase [EC:5.3.2.6]	9.1E-12
ko:K05822 dapH; tetrahydrodipicolinate N-acetyltransferase [EC:2.3.1.89]	2.7E-11	ko:K01849 E5.4.99.2B; methylmalonyl-CoA mutase, C-terminal domain [EC:5.4.99.2]	2.4E-07
		ko:K06282 hyaA; hydrogenase small subunit [EC:1.12.99.6]	4.9E-07
ko00541 O-Antigen nucleotide sugar biosynthesis (4)		ko:K18333 L-fucose dehydrogenase	2.5E-08
ko:K01790 rfbC; dTDP-4-dehydrorhamnose 3,5-epimerase [EC:5.1.3.13]	2.0E-09
ko:K15896 pseH; UDP-4-amino-4,6-dideoxy-N-acetyl-beta-L-altrosamine N-acetyltransferase [EC:2.3.1.202]	1.2E-10	ko01230 Biosynthesis of amino acids (5)
ko:K15898 pseI; pseudaminic acid synthase [EC:2.5.1.97]	1.4E-10	ko:K00147 proA; glutamate-5-semialdehyde dehydrogenase [EC:1.2.1.41]	4.4E-10
ko:K15899 pseF; pseudaminic acid cytidylyltransferase [EC:2.7.7.81]	8.4E-11	ko:K00766 trpD; anthranilate phosphoribosyltransferase [EC:2.4.2.18]	5.0E-08
		ko:K00931 proB; glutamate 5-kinase [EC:2.7.2.11]	2.5E-09
ko02010 ABC transporters (4)		ko:K01704 leuD; 3-isopropylmalate/(R)-2-methylmalate dehydratase small subunit [EC:4.2.1.33 4.2.1.35]	1.4E-08
ko:K06857 tupC; tungstate transport system ATP-binding protein [EC:7.3.2.6]	1.7E-10	ko:K13498 trpCF; indole-3-glycerol phosphate synthase / phosphoribosylanthranilate isomerase [EC:4.1.1.48 5.3.1.24]	3.8E-07
ko:K10117 msmE; raffinose/stachyose/melibiose transport system substrate-binding protein	1.3E-11
ko:K10118 msmF; raffinose/stachyose/melibiose transport system permease protein	2.4E-11	ko00640 Propanoate metabolism (3)
ko:K10119 msmG; raffinose/stachyose/melibiose transport system permease protein	2.4E-11	ko:K01849 E5.4.99.2B; methylmalonyl-CoA mutase, C-terminal domain [EC:5.4.99.2]	2.4E-07
		ko:K13921 pduQ; 1-propanol dehydrogenase	4.0E-08
ko01200 Carbon metabolism (3)		ko:K13923 pduL; phosphate propanoyltransferase [EC:2.3.1.222]	2.2E-08
ko:K00845 glk; glucokinase [EC:2.7.1.2]	4.8E-07
ko:K00874 kdgK; 2-dehydro-3-deoxygluconokinase [EC:2.7.1.45]	9.1E-12	ko00400 Phenylalanine, tyrosine and tryptophan biosynthesis (2)
ko:K01959 pycA; pyruvate carboxylase subunit A [EC:6.4.1.1]	1.5E-10	ko:K00766 trpD; anthranilate phosphoribosyltransferase [EC:2.4.2.18]	5.0E-08
		ko:K13498 trpCF; indole-3-glycerol phosphate synthase / phosphoribosylanthranilate isomerase [EC:4.1.1.48 5.3.1.24]	3.8E-07
ko00500 Starch and sucrose metabolism (3)
ko:K00845 glk; glucokinase [EC:2.7.1.2]	4.8E-07	ko00630 Glyoxylate and dicarboxylate metabolism (2)
ko:K01187 malZ; alpha-glucosidase [EC:3.2.1.20]	2.3E-13	ko:K00015 gyaR; glyoxylate reductase [EC:1.1.1.26]	1.8E-08
ko:K05349 bglX; beta-glucosidase [EC:3.2.1.21]	2.2E-12	ko:K01849 E5.4.99.2B; methylmalonyl-CoA mutase, C-terminal domain [EC:5.4.99.2]	2.4E-07
ko01230 Biosynthesis of amino acids (3)		ko00332 Carbapenem biosynthesis (2)
ko:K01953 asnB; asparagine synthase (glutamine-hydrolysing) [EC:6.3.5.4]	1.9E-13	ko:K00147 proA; glutamate-5-semialdehyde dehydrogenase [EC:1.2.1.41]	4.4E-10
ko:K01959 pycA; pyruvate carboxylase subunit A [EC:6.4.1.1]	1.5E-10	ko:K00931 proB; glutamate 5-kinase [EC:2.7.2.11]	2.5E-09
ko:K05822 dapH; tetrahydrodipicolinate N-acetyltransferase [EC:2.3.1.89]	2.7E-11
		ko00970 Aminoacyl-tRNA biosynthesis (2)
ko01120 Microbial metabolism in diverse environments (3)		ko:K01878 glyQ; glycyl-tRNA synthetase alpha chain [EC:6.1.1.14]	9.0E-12
ko:K00845 glk; glucokinase [EC:2.7.1.2]	4.8E-07	ko:K01879 glyS; glycyl-tRNA synthetase beta chain [EC:6.1.1.14]	1.6E-11
ko:K00874 kdgK; 2-dehydro-3-deoxygluconokinase [EC:2.7.1.45]	9.1E-12
ko:K01959 pycA; pyruvate carboxylase subunit A [EC:6.4.1.1]	1.5E-10	ko00330 Arginine and proline metabolism (2)
		ko:K00147 proA; glutamate-5-semialdehyde dehydrogenase [EC:1.2.1.41]	4.4E-10
ko00040 Pentose and glucuronate interconversions (2)		ko:K00931 proB; glutamate 5-kinase [EC:2.7.2.11]	2.5E-09
ko:K00854 xylB; xylulokinase [EC:2.7.1.17]	2.5E-09
ko:K01812 uxaC; glucuronate isomerase [EC:5.3.1.12]	7.5E-12	ko00561 Glycerolipid metabolism (2)
		ko:K03621 plsX; phosphate acyltransferase [EC:2.3.1.274]	5.3E-13
ko00052 Galactose metabolism (2)		ko:K08591 plsY; acyl phosphate:glycerol-3-phosphate acyltransferase [EC:2.3.1.275]	3.2E-11
ko:K00845 glk; glucokinase [EC:2.7.1.2]	4.8E-07
ko:K01187 malZ; alpha-glucosidase [EC:3.2.1.20]	2.3E-13	ko02020 Two-component system (2)
		ko:K06282 hyaA; hydrogenase small subunit [EC:1.12.99.6]	4.9E-07
ko00521 Streptomycin biosynthesis (2)		ko:K09477 citT; citrate:succinate antiporter	1.4E-07
ko:K00845 glk; glucokinase [EC:2.7.1.2]	4.8E-07
ko:K01790 rfbC; dTDP-4-dehydrorhamnose 3,5-epimerase [EC:5.1.3.13]	2.0E-09
“Do you use floss or a toothpick?” (n=396, R2 = 0.27, Q2 = 0.19, PCV-ANOVA = 2.1E-16)
Answer: "No"	Adj p-value	Answer: "Yes"	Adj p-value
ko01110 Biosynthesis of secondary metabolites (12)		ko01110 Biosynthesis of secondary metabolites (14)
ko:K00176 korD; 2-oxoglutarate ferredoxin oxidoreductase subunit delta [EC:1.2.7.3]	7.1E-09	ko:K00052 leuB; 3-isopropylmalate dehydrogenase [EC:1.1.1.85]	5.7E-13
ko:K00177 korC; 2-oxoglutarate ferredoxin oxidoreductase subunit gamma [EC:1.2.7.3]	2.2E-09	ko:K00147 proA; glutamate-5-semialdehyde dehydrogenase [EC:1.2.1.41]	2.3E-13
ko:K00895 pfp; diphosphate-dependent phosphofructokinase [EC:2.7.1.90]	4.7E-11	ko:K00286 proC; pyrroline-5-carboxylate reductase [EC:1.5.1.2]	2.8E-11
ko:K00971 manC; mannose-1-phosphate guanylyltransferase [EC:2.7.7.13]	1.6E-11	ko:K00766 trpD; anthranilate phosphoribosyltransferase [EC:2.4.2.18]	1.6E-11
ko:K01006 ppdK; pyruvate, orthophosphate dikinase [EC:2.7.9.1]	2.7E-10	ko:K00931 proB; glutamate 5-kinase [EC:2.7.2.11]	5.3E-13
ko:K01187 malZ; alpha-glucosidase [EC:3.2.1.20]	2.3E-13	ko:K00963 UGP2; UTP--glucose-1-phosphate uridylyltransferase [EC:2.7.7.9]	1.8E-11
ko:K01710 rfbB; dTDP-glucose 4,6-dehydratase [EC:4.2.1.46]	3.2E-13	ko:K01599 hemE; uroporphyrinogen decarboxylase [EC:4.1.1.37]	1.5E-11
ko:K01719 hemD; uroporphyrinogen-III synthase [EC:4.2.1.75]	3.7E-15	ko:K01657 trpE; anthranilate synthase component I [EC:4.1.3.27]	7.2E-11
ko:K01840 manB; phosphomannomutase [EC:5.4.2.8]	4.0E-16	ko:K01695 trpA; tryptophan synthase alpha chain [EC:4.2.1.20]	2.1E-10
ko:K03786 aroQ; 3-dehydroquinate dehydratase II [EC:4.2.1.10]	7.8E-12	ko:K01696 trpB; tryptophan synthase beta chain [EC:4.2.1.20]	4.6E-11
ko:K05349 bglX; beta-glucosidase [EC:3.2.1.21]	1.5E-12	ko:K01703 leuC; 3-isopropylmalate/(R)-2-methylmalate dehydratase large subunit [EC:4.2.1.33 4.2.1.35]	5.9E-13
ko:K07405 E3.2.1.1A; alpha-amylase [EC:3.2.1.1]	2.4E-09	ko:K01704 leuD; 3-isopropylmalate/(R)-2-methylmalate dehydratase small subunit [EC:4.2.1.33 4.2.1.35]	3.2E-13
		ko:K03621 plsX; phosphate acyltransferase [EC:2.3.1.274]	2.2E-14
ko01120 Microbial metabolism in diverse environments (9)		ko:K08591 plsY; acyl phosphate:glycerol-3-phosphate acyltransferase [EC:2.3.1.275]	2.4E-15
ko:K00176 korD; 2-oxoglutarate ferredoxin oxidoreductase subunit delta [EC:1.2.7.3]	7.1E-09
ko:K00177 korC; 2-oxoglutarate ferredoxin oxidoreductase subunit gamma [EC:1.2.7.3]	2.2E-09	ko01230 Biosynthesis of amino acids (10)
ko:K00895 pfp; diphosphate-dependent phosphofructokinase [EC:2.7.1.90]	4.7E-11	ko:K00052 leuB; 3-isopropylmalate dehydrogenase [EC:1.1.1.85]	5.7E-13
ko:K01006 ppdK; pyruvate, orthophosphate dikinase [EC:2.7.9.1]	2.7E-10	ko:K00147 proA; glutamate-5-semialdehyde dehydrogenase [EC:1.2.1.41]	2.3E-13
ko:K01719 hemD; uroporphyrinogen-III synthase [EC:4.2.1.75]	3.7E-15	ko:K00286 proC; pyrroline-5-carboxylate reductase [EC:1.5.1.2]	2.8E-11
ko:K01960 pycB; pyruvate carboxylase subunit B [EC:6.4.1.1]	2.5E-09	ko:K00766 trpD; anthranilate phosphoribosyltransferase [EC:2.4.2.18]	1.6E-11
ko:K03385 nrfA; nitrite reductase (cytochrome c-552) [EC:1.7.2.2]	1.6E-11	ko:K00931 proB; glutamate 5-kinase [EC:2.7.2.11]	5.3E-13
ko:K04835 mal; methylaspartate ammonia-lyase [EC:4.3.1.2]	8.1E-10	ko:K01657 trpE; anthranilate synthase component I [EC:4.1.3.27]	7.2E-11
ko:K15876 nrfH; cytochrome c nitrite reductase small subunit	9.1E-12	ko:K01695 trpA; tryptophan synthase alpha chain [EC:4.2.1.20]	2.1E-10
		ko:K01696 trpB; tryptophan synthase beta chain [EC:4.2.1.20]	4.6E-11
ko00051 Fructose and mannose metabolism (5)		ko:K01703 leuC; 3-isopropylmalate/(R)-2-methylmalate dehydratase large subunit [EC:4.2.1.33 4.2.1.35]	5.9E-13
ko:K00895 pfp; diphosphate-dependent phosphofructokinase [EC:2.7.1.90]	4.7E-11	ko:K01704 leuD; 3-isopropylmalate/(R)-2-methylmalate dehydratase small subunit [EC:4.2.1.33 4.2.1.35]	3.2E-13
ko:K00971 manC; mannose-1-phosphate guanylyltransferase [EC:2.7.7.13]	1.6E-11
ko:K01711 gmd; GDPmannose 4,6-dehydratase [EC:4.2.1.47]	6.1E-10	ko02010 ABC transporters (5)
ko:K01840 manB; phosphomannomutase [EC:5.4.2.8]	4.0E-16	ko:K02071 metN; D-methionine transport system ATP-binding protein	1.5E-11
ko:K02377 TSTA3; GDP-L-fucose synthase [EC:1.1.1.271]	5.1E-10	ko:K02072 metI; D-methionine transport system permease protein	3.6E-12
		ko:K15581 oppB; oligopeptide transport system permease protein	2.3E-12
ko00541 O-Antigen nucleotide sugar biosynthesis (5)		ko:K15582 oppC; oligopeptide transport system permease protein	1.6E-12
ko:K00971 manC; mannose-1-phosphate guanylyltransferase [EC:2.7.7.13]	1.6E-11	ko:K15583 oppD; oligopeptide transport system ATP-binding protein	1.1E-15
ko:K01710 rfbB; dTDP-glucose 4,6-dehydratase [EC:4.2.1.46]	3.2E-13
ko:K01711 gmd; GDPmannose 4,6-dehydratase [EC:4.2.1.47]	6.1E-10	ko02024 Quorum sensing (4)
ko:K01840 manB; phosphomannomutase [EC:5.4.2.8]	4.0E-16	ko:K01657 trpE; anthranilate synthase component I [EC:4.1.3.27]	7.2E-11
ko:K02377 TSTA3; GDP-L-fucose synthase [EC:1.1.1.271]	5.1E-10	ko:K15581 oppB; oligopeptide transport system permease protein	2.3E-12
		ko:K15582 oppC; oligopeptide transport system permease protein	1.6E-12
ko01200 Carbon metabolism (5)		ko:K15583 oppD; oligopeptide transport system ATP-binding protein	1.1E-15
ko:K00176 korD; 2-oxoglutarate ferredoxin oxidoreductase subunit delta [EC:1.2.7.3]	7.1E-09
ko:K00177 korC; 2-oxoglutarate ferredoxin oxidoreductase subunit gamma [EC:1.2.7.3]	2.2E-09	ko00400 Phenylalanine, tyrosine and tryptophan biosynthesis (4)
ko:K01006 ppdK; pyruvate, orthophosphate dikinase [EC:2.7.9.1]	2.7E-10	ko:K00766 trpD; anthranilate phosphoribosyltransferase [EC:2.4.2.18]	1.6E-11
ko:K01960 pycB; pyruvate carboxylase subunit B [EC:6.4.1.1]	2.5E-09	ko:K01657 trpE; anthranilate synthase component I [EC:4.1.3.27]	7.2E-11
ko:K04835 mal; methylaspartate ammonia-lyase [EC:4.3.1.2]	8.1E-10	ko:K01695 trpA; tryptophan synthase alpha chain [EC:4.2.1.20]	2.1E-10
		ko:K01696 trpB; tryptophan synthase beta chain [EC:4.2.1.20]	4.6E-11
ko00520 Amino sugar and nucleotide sugar metabolism (4)
ko:K00971 manC; mannose-1-phosphate guanylyltransferase [EC:2.7.7.13]	1.6E-11	ko01240 Biosynthesis of cofactors (3)
ko:K01711 gmd; GDPmannose 4,6-dehydratase [EC:4.2.1.47]	6.1E-10	ko:K00963 UGP2; UTP--glucose-1-phosphate uridylyltransferase [EC:2.7.7.9]	1.8E-11
ko:K01840 manB; phosphomannomutase [EC:5.4.2.8]	4.0E-16	ko:K01599 hemE; uroporphyrinogen decarboxylase [EC:4.1.1.37]	1.5E-11
ko:K02377 TSTA3; GDP-L-fucose synthase [EC:1.1.1.271]	5.1E-10	ko:K01916 nadE; NAD+ synthase [EC:6.3.1.5]	1.8E-11
ko00720 Carbon fixation pathways in prokaryotes (4)		ko00970 Aminoacyl-tRNA biosynthesis (3)
ko:K00176 korD; 2-oxoglutarate ferredoxin oxidoreductase subunit delta [EC:1.2.7.3]	7.1E-09	ko:K01878 glyQ; glycyl-tRNA synthetase alpha chain [EC:6.1.1.14]	3.7E-15
ko:K00177 korC; 2-oxoglutarate ferredoxin oxidoreductase subunit gamma [EC:1.2.7.3]	2.2E-09	ko:K01879 glyS; glycyl-tRNA synthetase beta chain [EC:6.1.1.14]	3.7E-15
ko:K01006 ppdK; pyruvate, orthophosphate dikinase [EC:2.7.9.1]	2.7E-10	ko:K02434 gatB; aspartyl-tRNA(Asn)/glutamyl-tRNA(Gln) amidotransferase subunit B [EC:6.3.5.6 6.3.5.7]	3.3E-12
ko:K01960 pycB; pyruvate carboxylase subunit B [EC:6.4.1.1]	2.5E-09
		ko01210 2-Oxocarboxylic acid metabolism (3)
ko00500 Starch and sucrose metabolism (3)		ko:K00052 leuB; 3-isopropylmalate dehydrogenase [EC:1.1.1.85]	5.7E-13
ko:K01187 malZ; alpha-glucosidase [EC:3.2.1.20]	2.3E-13	ko:K01703 leuC; 3-isopropylmalate/(R)-2-methylmalate dehydratase large subunit [EC:4.2.1.33 4.2.1.35]	5.9E-13
ko:K05349 bglX; beta-glucosidase [EC:3.2.1.21]	1.5E-12	ko:K01704 leuD; 3-isopropylmalate/(R)-2-methylmalate dehydratase small subunit [EC:4.2.1.33 4.2.1.35]	3.2E-13
ko:K07405 E3.2.1.1A; alpha-amylase [EC:3.2.1.1]	2.4E-09
		ko00330 Arginine and proline metabolism (3)
ko00020 Citrate cycle (TCA cycle) (3)		ko:K00147 proA; glutamate-5-semialdehyde dehydrogenase [EC:1.2.1.41]	2.3E-13
ko:K00176 korD; 2-oxoglutarate ferredoxin oxidoreductase subunit delta [EC:1.2.7.3]	7.1E-09	ko:K00286 proC; pyrroline-5-carboxylate reductase [EC:1.5.1.2]	2.8E-11
ko:K00177 korC; 2-oxoglutarate ferredoxin oxidoreductase subunit gamma [EC:1.2.7.3]	2.2E-09	ko:K00931 proB; glutamate 5-kinase [EC:2.7.2.11]	5.3E-13
ko:K01960 pycB; pyruvate carboxylase subunit B [EC:6.4.1.1]	2.5E-09
		ko01501 beta-Lactam resistance (3)
ko00052 Galactose metabolism (2)		ko:K15581 oppB; oligopeptide transport system permease protein	2.3E-12
ko:K01187 malZ; alpha-glucosidase [EC:3.2.1.20]	2.3E-13	ko:K15582 oppC; oligopeptide transport system permease protein	1.6E-12
ko:K07407 E3.2.1.22B; alpha-galactosidase [EC:3.2.1.22]	8.3E-10	ko:K15583 oppD; oligopeptide transport system ATP-binding protein	1.1E-15
ko02024 Quorum sensing (2)		ko00660 C5-Branched dibasic acid metabolism (3)
ko:K01897 ACSL; long-chain acyl-CoA synthetase [EC:6.2.1.3]	2.2E-14	ko:K00052 leuB; 3-isopropylmalate dehydrogenase [EC:1.1.1.85]	5.7E-13
ko:K12257 secDF; SecD/SecF fusion protein	8.0E-11	ko:K01703 leuC; 3-isopropylmalate/(R)-2-methylmalate dehydratase large subunit [EC:4.2.1.33 4.2.1.35]	5.9E-13
		ko:K01704 leuD; 3-isopropylmalate/(R)-2-methylmalate dehydratase small subunit [EC:4.2.1.33 4.2.1.35]	3.2E-13
ko00910 Nitrogen metabolism (2)
ko:K03385 nrfA; nitrite reductase (cytochrome c-552) [EC:1.7.2.2]	1.6E-11	ko00290 Valine, leucine and isoleucine biosynthesis (3)
ko:K15876 nrfH; cytochrome c nitrite reductase small subunit	9.1E-12	ko:K00052 leuB; 3-isopropylmalate dehydrogenase [EC:1.1.1.85]	5.7E-13
		ko:K01703 leuC; 3-isopropylmalate/(R)-2-methylmalate dehydratase large subunit [EC:4.2.1.33 4.2.1.35]	5.9E-13
ko01240 Biosynthesis of cofactors (2)		ko:K01704 leuD; 3-isopropylmalate/(R)-2-methylmalate dehydratase small subunit [EC:4.2.1.33 4.2.1.35]	3.2E-13
ko:K01719 hemD; uroporphyrinogen-III synthase [EC:4.2.1.75]	3.7E-15
ko:K01950 E6.3.5.1; NAD+ synthase (glutamine-hydrolysing) [EC:6.3.5.1]	2.3E-10	ko00260 Glycine, serine and threonine metabolism (2)
		ko:K01695 trpA; tryptophan synthase alpha chain [EC:4.2.1.20]	2.1E-10
ko04146 Peroxisome (2)		ko:K01696 trpB; tryptophan synthase beta chain [EC:4.2.1.20]	4.6E-11
ko:K01897 ACSL; long-chain acyl-CoA synthetase [EC:6.2.1.3]	2.2E-14
ko:K03426 E3.6.1.22; NAD+ diphosphatase [EC:3.6.1.22]	7.3E-11	ko00561 Glycerolipid metabolism (2)
		ko:K03621 plsX; phosphate acyltransferase [EC:2.3.1.274]	2.2E-14
ko00620 Pyruvate metabolism (2)		ko:K08591 plsY; acyl phosphate:glycerol-3-phosphate acyltransferase [EC:2.3.1.275]	2.4E-15
ko:K01006 ppdK; pyruvate, orthophosphate dikinase [EC:2.7.9.1]	2.7E-10
ko:K01960 pycB; pyruvate carboxylase subunit B [EC:6.4.1.1]	2.5E-09	ko00332 Carbapenem biosynthesis (2)
		ko:K00147 proA; glutamate-5-semialdehyde dehydrogenase [EC:1.2.1.41]	2.3E-13
ko00760 Nicotinate and nicotinamide metabolism (2)		ko:K00931 proB; glutamate 5-kinase [EC:2.7.2.11]	5.3E-13
ko:K01950 E6.3.5.1; NAD+ synthase (glutamine-hydrolysing) [EC:6.3.5.1]	2.3E-10
ko:K03426 E3.6.1.22; NAD+ diphosphatase [EC:3.6.1.22]	7.3E-11	ko00541 O-Antigen nucleotide sugar biosynthesis (2)
		ko:K00963 UGP2; UTP--glucose-1-phosphate uridylyltransferase [EC:2.7.7.9]	1.8E-11
ko00010 Glycolysis / Gluconeogenesis (2)		ko:K04042 glmU; bifunctional UDP-N-acetylglucosamine pyrophosphorylase / glucosamine-1-phosphate N-acetyltransferase [EC:2.7.7.23 2.3.1.157]	2.7E-11
ko:K00895 pfp; diphosphate-dependent phosphofructokinase [EC:2.7.1.90]	4.7E-11
ko:K01006 ppdK; pyruvate, orthophosphate dikinase [EC:2.7.9.1]	2.7E-10	ko00520 Amino sugar and nucleotide sugar metabolism (2)
		ko:K00963 UGP2; UTP--glucose-1-phosphate uridylyltransferase [EC:2.7.7.9]	1.8E-11
ko01230 Biosynthesis of amino acids (2)		ko:K04042 glmU; bifunctional UDP-N-acetylglucosamine pyrophosphorylase / glucosamine-1-phosphate N-acetyltransferase [EC:2.7.7.23 2.3.1.157]	2.7E-11
ko:K01960 pycB; pyruvate carboxylase subunit B [EC:6.4.1.1]	2.5E-09
ko:K03786 aroQ; 3-dehydroquinate dehydratase II [EC:4.2.1.10]	7.8E-12	ko01503 Cationic antimicrobial peptide (CAMP) resistance (2)
		ko:K03767 PPIA; peptidyl-prolyl cis-trans isomerase A (cyclophilin A) [EC:5.2.1.8]	3.3E-12
		ko:K04771 degP; serine protease Do [EC:3.4.21.107]	1.0E-14
